# Supplementary material for: Small angle X-ray scattering data and structure factor fitting for the study of the quaternary structure of the spermidine N-acetyltransferase SpeG
Source: Data Brief. 2015 Nov 30;6:47–52. doi: 10.1016/j.dib.2015.11.044 (PMC4688414; doi:10.1016/j.dib.2015.11.044)
Supplement: Supplementary file 1 — Supplementary material [file mmc1.zip]

Archive with 11 entries (11 files):
- Data-in-brief data/.DS_Store
- Data-in-brief data/fig1c-0p4.dat
- Data-in-brief data/fig1c-0p8.dat
- Data-in-brief data/fig1c-1p6.dat
- Data-in-brief data/fig1c-3p3.dat
- Data-in-brief data/fig1c-7p2.dat
- Data-in-brief data/fig3-0p45.dat
- Data-in-brief data/fig3-0p9.dat
- Data-in-brief data/fig3-1p8.dat
- Data-in-brief data/fig3-3p6.dat
- Data-in-brief data/fig3-7p2.dat
