# Supplementary material for: Small angle X-ray scattering data and structure factor fitting for the study of the quaternary structure of the spermidine N-acetyltransferase SpeG
Source: Data Brief. 2015 Nov 30;6:47–52. doi: 10.1016/j.dib.2015.11.044 (PMC4688414; doi:10.1016/j.dib.2015.11.044)
Supplement: Supplementary file 1 — Supplementary material [file mmc1.zip › Data-in-brief data/fig1c-0p4.dat]

# ./spes/plot_files/mean_plot_files/343_os.dat is <q>:((1/SF(<q>,0.377622729198484))*((1.0*(<343,mean,m2>*1.0-<342,mean,m2>*1.0*(1.0-0.000279440819606878)-<311,mean,m2>*1.0*0.000279440819606878)/0.377622729198484)+0)):((1/SF(<q>,0.377622729198484))*(1.0*sqrt((<343,mean,m2>*1.0)**2+(<342,mean,m2>*1.0*(1.0-0.000279440819606878))**2+(<311,mean,m2>*1.0*0.000279440819606878)**2)/0.377622729198484))
0.0071732	0.186263	0.00330313
0.0075411	0.187063	0.00330301
0.0079089	0.187263	0.00330289
0.0082768	0.187347	0.00367824
0.0086446	0.187722	0.00398494
0.0090125	0.187504	0.00396472
0.0093804	0.186318	0.00385018
0.0097482	0.186792	0.00359731
0.010116	0.186469	0.0030532
0.010484	0.18526	0.00258578
0.010852	0.184888	0.0025796
0.01122	0.183574	0.00266569
0.011588	0.182562	0.00285375
0.011955	0.181789	0.00298072
0.012323	0.180368	0.0029665
0.012691	0.179563	0.0027548
0.013059	0.179012	0.00259488
0.013427	0.176988	0.00248985
0.013795	0.175479	0.00230877
0.014163	0.174721	0.00244831
0.01453	0.173185	0.0026502
0.014898	0.172748	0.00271102
0.015266	0.172548	0.00267025
0.015634	0.171277	0.00280124
0.016002	0.169858	0.00292349
0.01637	0.168899	0.00292459
0.016738	0.167528	0.00284183
0.017105	0.165752	0.0028939
0.017473	0.16378	0.00289055
0.017841	0.162891	0.00260565
0.018209	0.162451	0.00249933
0.018577	0.160681	0.00262343
0.018945	0.157705	0.00255169
0.019312	0.156393	0.00237325
0.01968	0.155962	0.00235442
0.020048	0.155175	0.00234735
0.020416	0.153623	0.00225929
0.020784	0.151624	0.00234614
0.021152	0.149891	0.00245146
0.02152	0.149621	0.00244375
0.021887	0.148995	0.00238892
0.022255	0.146385	0.00237952
0.022623	0.144204	0.00235414
0.022991	0.142259	0.00229399
0.023359	0.140534	0.00227183
0.023727	0.138782	0.00225118
0.024095	0.138348	0.00226837
0.024462	0.13725	0.00235807
0.02483	0.135215	0.0022864
0.025198	0.133904	0.00225411
0.025566	0.132246	0.00223359
0.025934	0.131059	0.00213354
0.026302	0.129072	0.00186871
0.02667	0.126661	0.0019067
0.027037	0.125718	0.00206937
0.027405	0.124285	0.00208735
0.027773	0.122242	0.00212073
0.028141	0.120495	0.0021818
0.028509	0.118972	0.00216466
0.028877	0.117624	0.00215589
0.029245	0.116081	0.00220613
0.029612	0.113822	0.00217953
0.02998	0.112801	0.00214539
0.030348	0.11098	0.00215072
0.030716	0.109425	0.00203994
0.031084	0.108211	0.00199941
0.031452	0.106167	0.00203261
0.03182	0.104424	0.0020634
0.032187	0.102741	0.00200443
0.032555	0.100705	0.00196777
0.032923	0.0997966	0.00188481
0.033291	0.0983923	0.00183425
0.033659	0.0973611	0.00179199
0.034027	0.0957996	0.00184917
0.034395	0.0945778	0.00192215
0.034762	0.0929637	0.00201536
0.03513	0.0902368	0.00205255
0.035498	0.0884902	0.00205662
0.035866	0.0869933	0.00206599
0.036234	0.0859721	0.00203633
0.036602	0.0848619	0.00194355
0.03697	0.083597	0.00187917
0.037337	0.0816661	0.00194457
0.037705	0.0799726	0.00195308
0.038073	0.0781893	0.00193678
0.038441	0.0769189	0.0019188
0.038809	0.0765195	0.00204104
0.039177	0.0755893	0.00208381
0.039545	0.0738715	0.00204849
0.039912	0.0721507	0.00200261
0.04028	0.0707609	0.00199348
0.040648	0.068889	0.0018723
0.041016	0.0676393	0.00172222
0.041384	0.066324	0.00175879
0.041752	0.0653802	0.00182119
0.04212	0.0638363	0.00183624
0.042487	0.0629666	0.00180441
0.042855	0.0616985	0.00180678
0.043223	0.0605145	0.00175251
0.043591	0.0593088	0.00166163
0.043959	0.0580453	0.00163842
0.044327	0.0566055	0.00166806
0.044695	0.055359	0.00168234
0.045062	0.0537166	0.00167356
0.04543	0.0522446	0.0017382
0.045798	0.0513605	0.001741
0.046166	0.0506371	0.00166679
0.046534	0.0489773	0.00160155
0.046902	0.0475766	0.00157914
0.04727	0.0469912	0.00147502
0.047637	0.0461664	0.00145146
0.048005	0.0447624	0.00148593
0.048373	0.0436584	0.00152401
0.048741	0.0425232	0.00156427
0.049109	0.0417196	0.0015848
0.049477	0.0408407	0.00155594
0.049845	0.0396939	0.0015426
0.050212	0.0384221	0.0015359
0.05058	0.0378021	0.00149301
0.050948	0.0367583	0.00155655
0.051316	0.0356626	0.00161565
0.051684	0.034756	0.00164195
0.052052	0.0341882	0.00161873
0.052419	0.0332077	0.00163367
0.052787	0.0317787	0.00154893
0.053155	0.0307781	0.00149029
0.053523	0.0303251	0.00146135
0.053891	0.0290666	0.00145146
0.054259	0.0282415	0.00145203
0.054627	0.0271122	0.00148547
0.054994	0.0261973	0.00153147
0.055362	0.0256885	0.00154079
0.05573	0.0252597	0.00157646
0.056098	0.0248577	0.00154895
0.056466	0.024172	0.00154085
0.056834	0.0235737	0.00150751
0.057202	0.0227318	0.00151585
0.057569	0.0213784	0.00145926
0.057937	0.0211848	0.0014459
0.058305	0.02105	0.00145434
0.058673	0.0201416	0.00146501
0.059041	0.0193562	0.00146317
0.059409	0.0184253	0.00152038
0.059777	0.0180577	0.00151314
0.060144	0.0175679	0.00149454
0.060512	0.0169006	0.00147899
0.06088	0.0168021	0.0014573
0.061248	0.0162745	0.00141401
0.061616	0.015417	0.00144074
0.061984	0.0149901	0.00142588
0.062352	0.0146974	0.00139958
0.062719	0.0139245	0.00137999
0.063087	0.0135711	0.00137858
0.063455	0.0130639	0.00136124
0.063823	0.0126477	0.00135207
0.064191	0.0124869	0.00136273
0.064559	0.0122484	0.00135202
0.064926	0.0114204	0.00136476
0.065294	0.0107831	0.00138013
0.065662	0.0107098	0.00138087
0.06603	0.0106199	0.00137517
0.066398	0.0103091	0.00139568
0.066766	0.00960689	0.00135319
0.067134	0.00934606	0.00130317
0.067501	0.00922745	0.00130686
0.067869	0.00870578	0.00131158
0.068237	0.00801684	0.00129855
0.068605	0.00799251	0.0013252
0.068973	0.00825205	0.00132795
0.069341	0.00836149	0.00132463
0.069709	0.00792851	0.00131725
0.070076	0.00737209	0.00132059
0.070444	0.00719707	0.0013224
0.070812	0.00704689	0.00132258
0.07118	0.00677249	0.00134295
0.071548	0.00628497	0.00134811
0.071916	0.00625052	0.00133425
0.072284	0.00580114	0.00131058
0.072651	0.00567329	0.00133541
0.073019	0.00594371	0.00133959
0.073387	0.00584515	0.00136489
0.073755	0.00568807	0.00139255
0.074123	0.00550159	0.00141195
0.074491	0.00544073	0.00138858
0.074858	0.00553981	0.00136089
0.075226	0.00519887	0.00134297
0.075594	0.00496872	0.00133678
0.075962	0.00484109	0.00131895
0.07633	0.00481804	0.00132165
0.076698	0.00469832	0.00131836
0.077066	0.00444885	0.00130529
0.077433	0.00434154	0.00128044
0.077801	0.00401124	0.00126215
0.078169	0.00399853	0.00126329
0.078537	0.00409939	0.00127733
0.078905	0.00403588	0.00142197
0.079273	0.00405417	0.00185216
0.079641	0.00426338	0.00198165
0.080008	0.00469902	0.00199725
0.080376	0.00390811	0.00200914
0.080744	0.00318165	0.00191521
0.081112	0.00334613	0.00151566
0.08148	0.00357462	0.00135581
0.081848	0.00362699	0.00134205
0.082215	0.00361056	0.00134592
0.082583	0.00330708	0.00134581
0.082951	0.00341197	0.00134759
0.083319	0.00352105	0.00137386
0.083687	0.0037048	0.00140452
0.084055	0.00347726	0.00140787
0.084423	0.00328155	0.00142397
0.08479	0.00337161	0.00141615
0.085158	0.00344102	0.00140223
0.085526	0.00316104	0.00137509
0.085894	0.00333154	0.00135004
0.086262	0.00326827	0.00131653
0.08663	0.00323143	0.00133881
0.086998	0.00322634	0.00134963
0.087365	0.00331823	0.00137337
0.087733	0.00315857	0.0013727
0.088101	0.00335821	0.00137865
0.088469	0.00328268	0.00135051
0.088837	0.00335415	0.00133872
0.089205	0.00340629	0.00132025
0.089572	0.00329318	0.00130897
0.08994	0.00327277	0.00131157
0.090308	0.00314302	0.0013103
0.090676	0.00331406	0.00129882
0.091044	0.00363102	0.00128578
0.091412	0.00373266	0.00128331
0.09178	0.00351524	0.00127484
0.092147	0.00344081	0.00129397
0.092515	0.00344268	0.00129246
0.092883	0.00323612	0.00129167
0.093251	0.00331582	0.00130623
0.093619	0.00337117	0.0013256
0.093987	0.00297103	0.00132969
0.094354	0.00316483	0.00132825
0.094722	0.00344184	0.00133427
0.09509	0.00334145	0.0013315
0.095458	0.00349743	0.00134588
0.095826	0.00331415	0.00132403
0.096194	0.00325536	0.00131865
0.096562	0.00337899	0.00130737
0.096929	0.00344384	0.00130492
0.097297	0.00327229	0.00129129
0.097665	0.00329877	0.00131034
0.098033	0.00332014	0.0013266
0.098401	0.00352085	0.00131975
0.098769	0.00363657	0.00131859
0.099136	0.00326059	0.00130319
0.099504	0.00299508	0.00129448
0.099872	0.00332336	0.00127831
0.10024	0.00336729	0.00128998
0.10061	0.00329976	0.00130688
0.10098	0.00318484	0.00132425
0.10134	0.00314885	0.00132822
0.10171	0.0031489	0.00134077
0.10208	0.00332575	0.00133273
0.10245	0.00328941	0.0013173
0.10281	0.00298517	0.00129869
0.10318	0.00297697	0.0012828
0.10355	0.00320653	0.00127283
0.10392	0.00331007	0.00128706
0.10429	0.00345992	0.00129069
0.10465	0.00355285	0.00129098
0.10502	0.00354255	0.00131046
0.10539	0.00336331	0.00133183
0.10576	0.00293038	0.00132234
0.10613	0.00291183	0.00130891
0.10649	0.00304294	0.00130315
0.10686	0.00292429	0.00128614
0.10723	0.00277658	0.00129779
0.1076	0.00275886	0.00131029
0.10796	0.00255843	0.00131137
0.10833	0.00276416	0.00133006
0.1087	0.00280653	0.00133822
0.10907	0.00287271	0.00131768
0.10944	0.0029106	0.00131785
0.1098	0.00272683	0.00133417
0.11017	0.00272865	0.00132125
0.11054	0.002886	0.00135808
0.11091	0.00258126	0.00137652
0.11128	0.00254814	0.00137347
0.11164	0.00279598	0.00135883
0.11201	0.0027316	0.00135606
0.11238	0.00257221	0.00130505
0.11275	0.00254016	0.00126754
0.11311	0.0024719	0.0012472
0.11348	0.00266946	0.00125265
0.11385	0.00258444	0.00124876
0.11422	0.00238317	0.00126298
0.11459	0.00243057	0.00127395
0.11495	0.00221583	0.00129093
0.11532	0.00219568	0.00129409
0.11569	0.00201857	0.00129589
0.11606	0.00208267	0.0012986
0.11643	0.00202704	0.00129668
0.11679	0.0020061	0.00128549
0.11716	0.00192697	0.00128293
0.11753	0.00192542	0.00128792
0.1179	0.00185128	0.00127516
0.11826	0.00176415	0.00127608
0.11863	0.00172793	0.00126784
0.119	0.00184921	0.00127048
0.11937	0.00198027	0.0012726
0.11974	0.00196859	0.00129202
0.1201	0.00181422	0.00130528
0.12047	0.00163361	0.00130996
0.12084	0.00178744	0.00129888
0.12121	0.00167704	0.0012895
0.12157	0.00156294	0.00128626
0.12194	0.001712	0.00128309
0.12231	0.00181739	0.00129538
0.12268	0.00177714	0.00130555
0.12305	0.00158805	0.00131722
0.12341	0.00156266	0.00132358
0.12378	0.00181845	0.00133241
0.12415	0.00163759	0.00132651
0.12452	0.00113502	0.00132021
0.12489	0.00135955	0.00131399
0.12525	0.00135528	0.00130968
0.12562	0.00126949	0.00130128
0.12599	0.00127637	0.00128718
0.12636	0.00123026	0.00128157
0.12672	0.0011426	0.00127474
0.12709	0.00139948	0.00128017
0.12746	0.00133936	0.00126932
0.12783	0.000952731	0.001284
0.1282	0.000975495	0.00128651
0.12856	0.000866432	0.00130178
0.12893	0.000701236	0.00128036
0.1293	0.00095012	0.00128088
0.12967	0.00108858	0.00128421
0.13004	0.00095512	0.00129682
0.1304	0.000882563	0.0013022
0.13077	0.00095906	0.00130224
0.13114	0.00100752	0.00128989
0.13151	0.000697159	0.00128405
0.13187	0.000709347	0.00128057
0.13224	0.000637047	0.00125828
0.13261	0.000474972	0.00124405
0.13298	0.000777913	0.00124285
0.13335	0.000852636	0.0012366
0.13371	0.000695314	0.00122592
0.13408	0.000808905	0.00123639
0.13445	0.00110045	0.00125255
0.13482	0.000818691	0.00126244
0.13518	0.000520802	0.00127605
0.13555	0.000651605	0.00133819
0.13592	0.000786119	0.00135644
0.13629	0.000810495	0.00136547
0.13666	0.000708251	0.00136621
0.13702	0.000710638	0.00136418
0.13739	0.000495874	0.00131501
0.13776	0.00041961	0.00129149
0.13813	0.000532424	0.00129346
0.1385	0.00052684	0.00129958
0.13886	0.000469387	0.00128587
0.13923	0.000279246	0.00127218
0.1396	0.00019398	0.00127922
0.13997	0.000234766	0.00128512
0.14033	0.0004069	0.00129215
0.1407	0.000650761	0.00130575
0.14107	0.000565482	0.00132119
0.14144	0.000569985	0.0013314
0.14181	0.000401334	0.00131641
0.14217	0.000470431	0.00129863
0.14254	0.00075907	0.00128691
0.14291	0.000563942	0.00127726
0.14328	0.00036822	0.0012546
0.14364	0.000308341	0.00125787
0.14401	0.000431732	0.00125755
0.14438	0.000368739	0.00127029
0.14475	0.000335141	0.00127433
0.14512	0.000359239	0.00127394
0.14548	0.000173095	0.00127129
0.14585	0.000321882	0.00128779
0.14622	0.000466989	0.00129388
0.14659	0.000510163	0.00130446
0.14696	0.000384912	0.0013248
0.14732	0.000267055	0.00132094
0.14769	0.000415354	0.00130874
0.14806	0.000535841	0.00129937
0.14843	0.000526597	0.00128592
0.14879	0.000349169	0.00127845
0.14916	0.000221007	0.0012809
0.14953	0.000276055	0.00128495
0.1499	0.000269172	0.00128261
0.15027	0.000277373	0.00128257
0.15063	0.000545349	0.00128718
0.151	0.000604934	0.00128392
0.15137	0.000553284	0.00127687
0.15174	0.000293258	0.00126966
0.15211	0.00046145	0.00126542
0.15247	0.000743983	0.00126195
0.15284	0.000356854	0.00126747
0.15321	0.000197977	0.00128498
0.15358	0.000426228	0.00129644
0.15394	0.000697596	0.00129815
0.15431	0.000694945	0.00129616
0.15468	0.000441808	0.00129462
0.15505	0.00062584	0.00128133
0.15542	0.000549052	0.00126912
0.15578	0.000383578	0.0012605
0.15615	0.000220741	0.00125867
0.15652	0.000230005	0.00125663
0.15689	0.000259659	0.00125743
0.15725	0.000272632	0.00125944
0.15762	0.000511746	0.00128505
0.15799	0.000464592	0.00129509
0.15836	0.000203531	0.00130045
0.15873	0.00034919	0.00129884
0.15909	0.000553584	0.00131085
0.15946	0.000357636	0.00129524
0.15983	0.00067484	0.00128144
0.1602	0.000476798	0.0012773
0.16057	0.000203758	0.0012749
0.16093	0.000256417	0.00126035
0.1613	0.000347264	0.00126413
0.16167	0.000286619	0.00126276
0.16204	0.000405534	0.00126043
0.1624	0.000752987	0.0012652
0.16277	0.000684666	0.00127051
0.16314	0.000478368	0.001262
0.16351	0.000782092	0.00127171
0.16388	0.000776025	0.00126464
0.16424	0.000534508	0.00126249
0.16461	0.000576091	0.00126239
0.16498	0.000632752	0.00129013
0.16535	0.000529987	0.00129394
0.16571	0.000603068	0.00130871
0.16608	0.000610238	0.00130366
0.16645	0.000404212	0.00129809
0.16682	0.000376985	0.00127188
0.16719	0.000344657	0.00125533
0.16755	0.00010632	0.00124202
0.16792	0.000192891	0.00125282
0.16829	0.000209607	0.00128726
0.16866	0.000130167	0.00130129
0.16902	0.000289565	0.00130684
0.16939	0.000341446	0.00131153
0.16976	0.000385926	0.00130739
0.17013	0.000239504	0.00128721
0.1705	0.000621877	0.00128598
0.17086	0.000621596	0.00128582
0.17123	0.000546142	0.00128565
0.1716	0.000539536	0.00128431
0.17197	0.000371909	0.00127431
0.17234	0.000288502	0.00127114
0.1727	0.00025275	0.00126512
0.17307	0.000124071	0.00125933
0.17344	0.00025858	0.00125805
0.17381	0.000325578	0.00125622
0.17417	0.000415599	0.00124508
0.17454	0.000206658	0.00124524
0.17491	0.000194734	0.00124442
0.17528	0.00029773	0.00124111
0.17565	0.000309645	0.00123907
0.17601	0.000214356	0.00123685
0.17638	0.000362643	0.00124012
0.17675	0.000312326	0.00125316
0.17712	0.000270754	0.00126108
0.17748	0.000318634	0.00127136
0.17785	0.000193366	0.00128367
0.17822	0.000306189	0.00129334
0.17859	0.000533918	0.00128387
0.17896	0.000473569	0.00129458
0.17932	0.000402353	0.00129502
0.17969	0.000231041	0.00128805
0.18006	0.000229429	0.00128982
0.18043	0.000311745	0.0013009
0.1808	0.000334244	0.00129389
0.18116	0.00025906	0.0012866
0.18153	0.000542159	0.00128053
0.1819	0.000602026	0.00127345
0.18227	0.000400528	0.00126192
0.18263	0.000328471	0.00125812
0.183	0.000475688	0.00127138
0.18337	0.000360493	0.0013708
0.18374	0.000309109	0.00138439
0.18411	0.000712972	0.00139322
0.18447	0.000387254	0.00139225
0.18484	0.00022627	0.00138808
0.18521	0.000417408	0.001296
0.18558	0.000463728	0.00128025
0.18594	0.000275435	0.00126417
0.18631	0.000198925	0.0012524
0.18668	0.000149163	0.00125495
0.18705	9.85643e-05	0.0012529
0.18742	0.000283407	0.00125155
0.18778	0.000456618	0.00125859
0.18815	0.00053949	0.00126729
0.18852	0.000367616	0.00125661
0.18889	0.000212694	0.00126663
0.18925	0.000158925	0.00126673
0.18962	-9.26133e-05	0.00128033
0.18999	-5.50024e-05	0.00129831
0.19036	0.000228327	0.00131128
0.19073	0.000329498	0.00130595
0.19109	0.000514305	0.00130678
0.19146	0.000305372	0.00129243
0.19183	0.000283933	0.00127138
0.1922	0.000188876	0.00125252
0.19257	0.00030193	0.0012438
0.19293	0.00028946	0.00123718
0.1933	0.000282296	0.00124647
0.19367	0.000341345	0.00127118
0.19404	0.000301906	0.00127612
0.1944	0.000441982	0.00127996
0.19477	0.000346926	0.00128535
0.19514	0.000225415	0.0012753
0.19551	0.000161334	0.00125264
0.19588	0.000268568	0.00125628
0.19624	0.000259298	0.00125854
0.19661	0.000182738	0.00125616
0.19698	-0.000103508	0.00126449
0.19735	9.08594e-05	0.00126607
0.19771	0.000249767	0.00126738
0.19808	0.000181701	0.00127318
0.19845	0.00035858	0.00128119
0.19882	0.000354092	0.00127924
0.19919	0.000297412	0.00127392
0.19955	0.000132957	0.00126422
0.19992	0.000336818	0.00125684
0.20029	0.000307457	0.00124996
0.20066	0.000229847	0.00124455
0.20102	0.000263772	0.00125037
0.20139	0.00022564	0.00126052
0.20176	0.000267455	0.00126651
0.20213	0.000420769	0.00127076
0.2025	0.000277016	0.00127462
0.20286	0.000539412	0.00127441
0.20323	0.000366504	0.00127315
0.2036	0.000357495	0.00126673
0.20397	0.000458671	0.00125866
0.20434	0.000169765	0.00126102
0.2047	1.61757e-05	0.00127223
0.20507	3.39027e-05	0.00127123
0.20544	-5.79021e-06	0.00127503
0.20581	2.04544e-05	0.00128797
0.20617	0.000192809	0.00128168
0.20654	0.000462899	0.00126871
0.20691	0.000375506	0.00126153
0.20728	0.000386063	0.00125815
0.20765	0.000447243	0.00124761
0.20801	0.000365695	0.00124857
0.20838	0.000273818	0.00125791
0.20875	0.000339197	0.00126818
0.20912	0.000314845	0.00127052
0.20948	0.000140079	0.00127167
0.20985	-1.53381e-05	0.00127446
0.21022	6.51688e-05	0.00127346
0.21059	0.000248132	0.00127315
0.21096	0.0004875	0.00127256
0.21132	0.00028332	0.00126173
0.21169	0.000279357	0.00126382
0.21206	0.00026876	0.00126426
0.21243	0.000271694	0.0012727
0.21279	0.000356173	0.0012763
0.21316	0.000357738	0.00127911
0.21353	0.000499407	0.00127008
0.2139	0.000581451	0.00126028
0.21427	0.000570343	0.00124136
0.21463	0.000524539	0.0012358
0.215	0.000289663	0.00123748
0.21537	0.000239093	0.00111386
0.21574	0.000261848	0.00111711
0.21596	0.000344139	0.00112935
0.2161	0.000257609	0.00113337
0.21647	8.39029e-05	0.00114234
0.21684	0.000124915	0.00127096
0.21721	0.000386004	0.00126763
0.21758	0.000313448	0.00126035
0.21794	0.000259152	0.00125901
0.21831	0.000250161	0.00125424
0.21868	0.000231635	0.0011225
0.21905	0.000428668	0.00113237
0.2193	0.000346749	0.00113005
0.21941	0.000462034	0.00113553
0.21978	0.000404567	0.00114881
0.22015	0.000295187	0.00127353
0.22052	0.000246981	0.00126703
0.22089	0.000332272	0.00127389
0.22125	0.000360335	0.00127057
0.22162	0.00031662	0.00125605
0.22199	0.000295697	0.00112884
0.22236	0.00033439	0.00113275
0.22265	0.00038515	0.00113529
0.22273	0.000309249	0.00112903
0.22309	0.000363516	0.00113668
0.22346	0.000321141	0.00126965
0.22383	0.000504097	0.00126939
0.2242	0.000297297	0.00126454
0.22456	0.000285114	0.00126801
0.22493	0.000168056	0.00127178
0.2253	9.12885e-05	0.00113934
0.22567	0.000192996	0.00114358
0.226	0.000374314	0.00115413
0.22604	0.00041808	0.00116035
0.2264	0.000437122	0.00117335
0.22677	0.000308712	0.00130006
0.22714	0.000225839	0.00129239
0.22751	0.000223667	0.00128079
0.22787	0.000401597	0.00127437
0.22824	0.000478674	0.00125688
0.22861	0.000319	0.00116317
0.22898	0.000481323	0.00116606
0.22935	0.000413752	0.00117491
0.22971	0.000406391	0.00117905
0.23008	0.000445327	0.00117739
0.23045	0.000566319	0.00126408
0.23082	0.000398684	0.00126804
0.23118	0.000252244	0.00126634
0.23155	5.28615e-05	0.00126139
0.23192	0.000149228	0.00125568
0.23229	0.000383593	0.00113146
0.23266	0.00026283	0.00111834
0.23269	0.000322691	0.00111489
0.23302	0.000388348	0.00112943
0.23339	0.000531329	0.00114147
0.23376	0.000375611	0.00126911
0.23413	0.000294593	0.00128936
0.23449	0.000133886	0.00116493
0.23486	0.000194495	0.00101092
0.23604	0.000326111	0.000839334
0.23939	0.000321585	0.000630727
0.24274	0.000314682	0.000248582
0.24609	0.000290594	0.000251132
0.24943	0.000301189	0.000257163
0.25278	0.000308325	0.000255961
0.25613	0.00031573	0.000251003
0.25948	0.000321286	0.000245523
0.26282	0.000305396	0.000238797
0.26617	0.000274931	0.000236323
0.26952	0.000281804	0.000241831
0.27287	0.000244206	0.000251727
0.27621	0.000215075	0.000260278
0.27956	0.000212414	0.000266623
0.28291	0.00024339	0.00027262
0.28626	0.000253194	0.00027529
0.2896	0.00025479	0.000278554
0.29295	0.000234394	0.000276189
0.2963	0.000229356	0.000269106
0.29965	0.000246296	0.000257006
0.30299	0.000242317	0.000245131
0.30634	0.000215839	0.000231818
0.30969	0.000183801	0.000226361
0.31303	0.000143296	0.00022753
0.31638	0.00016792	0.000230144
0.31973	0.000232785	0.000234092
0.32308	0.000299244	0.000237202
0.32642	0.000305316	0.00023833
0.32977	0.000248648	0.000238159
0.33312	0.00025234	0.000242888
0.33646	0.000250748	0.000239204
0.33981	0.000236716	0.000236247
0.34316	0.000196471	0.000235544
0.34651	0.000191178	0.000231602
0.34985	0.000159944	0.000223849
0.3532	0.000187218	0.000223248
0.35655	0.000249435	0.000222088
0.35989	0.000264518	0.000225789
0.36324	0.000220299	0.00023517
0.36659	0.000180853	0.000243387
0.36993	0.000203901	0.000250053
0.37328	0.00025289	0.000252314
0.37663	0.000259767	0.000249988
0.37997	0.000236453	0.000249209
0.38332	0.000243603	0.000252357
0.38667	0.00024917	0.000255656
0.39001	0.000248649	0.000262511
0.39336	0.000253419	0.000266127
0.39671	0.00025977	0.000263593
0.40005	0.000268777	0.000256035
0.4034	0.000268514	0.00024771
0.40675	0.000286262	0.000239287
0.41009	0.000313016	0.000233143
0.41344	0.000311692	0.000232574
0.41679	0.000264816	0.000235566
0.42013	0.000223505	0.000242574
0.42348	0.000218481	0.000247028
0.42682	0.000217698	0.000250828
0.43017	0.00023279	0.000253669
0.43352	0.000253976	0.000255663
0.43686	0.00026723	0.000254125
0.44021	0.000260349	0.00025131
0.44356	0.000252138	0.000249306
0.4469	0.000266711	0.000244563
0.45025	0.000278644	0.000241496
0.45359	0.000321547	0.00023975
0.45694	0.000355957	0.000241936
0.46029	0.000325783	0.000246143
0.46363	0.000309643	0.000251764
0.46698	0.000289514	0.00025531
0.47032	0.000290579	0.000254807
0.47367	0.000299587	0.000253175
0.47701	0.000298266	0.000250834
0.48036	0.000310451	0.000249361
0.48371	0.000316288	0.000247799
0.48705	0.000289285	0.00024604
0.4904	0.000267839	0.000240967
0.49374	0.000280827	0.000237091
0.49709	0.000262843	0.000236193
0.50043	0.000268941	0.000235239
0.50378	0.00030178	0.000237785
0.50713	0.000300998	0.000243147
0.51047	0.000283803	0.000245725
0.51382	0.000268186	0.000246547
0.51716	0.000274546	0.000252638
0.52051	0.000288856	0.000259334
0.52385	0.000280128	0.000264521
0.5272	0.000291796	0.000270995
0.53054	0.000313	0.000277608
0.53389	0.000309568	0.000280196
0.53723	0.00030163	0.000278318
0.54058	0.00030032	0.000276984
0.54392	0.000299266	0.000274284
0.54727	0.000313837	0.000268747
0.55061	0.00032286	0.000257167
0.55396	0.000319437	0.000254383
0.5573	0.000325533	0.000254861
0.56065	0.000297218	0.000257636
0.56399	0.000266258	0.000261868
0.56734	0.000280561	0.000263376
0.57068	0.000289033	0.000263916
0.57403	0.000285346	0.000266194
0.57737	0.00031529	0.000266855
0.58071	0.000313447	0.000264278
0.58406	0.000291223	0.000269756
0.5874	0.00029548	0.000271728
0.59075	0.000317743	0.000268811
0.59409	0.000336823	0.000272561
0.59744	0.000336849	0.000280307
0.60078	0.000329981	0.000284152
0.60413	0.000303508	0.000283592
0.60747	0.000319417	0.000280288
0.61081	0.000355985	0.000272465
0.61416	0.000344092	0.00026936
0.6175	0.000281887	0.000270052
0.62085	0.000280839	0.000274095
0.62419	0.000286672	0.000274374
0.62753	0.000301779	0.000277176
0.63088	0.000295983	0.000274988
0.63422	0.000317988	0.000274656
0.63756	0.000316684	0.000274035
0.64091	0.00031035	0.000280888
0.64425	0.000325211	0.000279041
0.6476	0.000329209	0.000282892
0.65094	0.000279714	0.00028572
0.65428	0.000301443	0.000280781
0.65763	0.000304377	0.000282794
0.66097	0.000320564	0.000292843
0.66431	0.000338332	0.000295022
0.66766	0.000332271	0.000294247
0.671	0.000330703	0.000300722
0.67434	0.000327017	0.000301471
0.67769	0.000329423	0.000299786
0.68103	0.000342962	0.000292631
0.68437	0.000308301	0.000287231
0.68772	0.000272047	0.000288469
0.69106	0.000288751	0.000281322
0.6944	0.00029037	0.000279584
0.69774	0.000259418	0.000285991
0.70109	0.000283005	0.000293396
0.70443	0.000282508	0.000294772
0.70777	0.000280156	0.000298542
0.71111	0.000288393	0.000295924
0.71446	0.000215878	0.000291661
0.7178	0.000230728	0.000288093
0.72114	0.000233934	0.000285287
0.72448	0.000224435	0.00028705
0.72783	0.000192169	0.00028897
0.73117	0.000209939	0.0002984
0.73451	0.000206	0.000304813
0.73785	0.000254751	0.000303153
0.7412	0.000258489	0.000308657
0.74454	0.000211387	0.000310633
0.74788	0.000229408	0.000305544
0.75122	0.000226268	0.000303327
0.75456	0.000217304	0.000310026
0.75791	0.000207277	0.000311092
0.76125	0.000205197	0.000316767
0.76459	0.000200463	0.000323381
0.76793	0.0001899	0.000326313
0.77127	0.000184914	0.000328536
0.77461	0.000202694	0.000329001
0.77796	0.000206169	0.000326659
0.7813	0.000223948	0.000323905
0.78464	0.00022531	0.000324066
0.78798	0.000218724	0.000324308
0.79132	0.000220881	0.000327487
0.79466	0.000194701	0.000331568
0.798	0.000195541	0.000334148
0.80134	0.000236101	0.000335648
0.80469	0.000251501	0.000335498
0.80803	0.00021791	0.00032794
0.81137	0.000187239	0.000327807
0.81471	0.000187028	0.00032661
0.81805	0.000221758	0.00032381
0.82139	0.000215441	0.000322538
0.82473	0.000192706	0.000327966
0.82807	0.000181889	0.00032764
0.83141	0.000205504	0.000330441
0.83475	0.000235738	0.000327017
0.83809	0.000236847	0.000321
0.84143	0.000213066	0.000313665
0.84477	0.000186101	0.000312657
0.84811	0.000163112	0.000313283
0.85145	0.000178779	0.000323682
0.85479	0.000167967	0.00033378
0.85813	0.000178607	0.000342378
0.86147	0.000194013	0.000343986
0.86481	0.000200152	0.000343022
0.86815	0.000184054	0.000341557
0.87149	0.000165302	0.000343742
0.87483	0.000166673	0.000346851
0.87817	0.000163553	0.000347014
0.88151	0.000173408	0.000346733
0.88485	0.000175046	0.000346993
0.88819	0.000165562	0.000340014
0.89153	0.000153166	0.000333643
0.89487	0.000119338	0.000329063
0.89821	0.000125752	0.000324042
0.90155	0.000154937	0.00032503
0.90489	0.000206898	0.00033279
0.90823	0.000225485	0.000342118
0.91157	0.00020278	0.000352386
0.9149	0.000194112	0.000364994
0.91824	0.000175092	0.000370191
0.92158	0.000160586	0.00037521
0.92492	0.000162496	0.000378267
0.92826	0.000182146	0.000377906
0.9316	0.000212928	0.000375735
0.93494	0.000229141	0.000374429
0.93827	0.000225756	0.000372572
0.94161	0.000208882	0.000370312
0.94495	0.000201812	0.000371111
0.94829	0.000203732	0.000365673
0.95163	0.000201157	0.000359865
0.95497	0.000177402	0.000363561
0.9583	0.000191491	0.000368002
0.96164	0.000224386	0.000361544
0.96498	0.000213605	0.000370424
0.96832	0.000180041	0.000382701
0.97165	0.000178782	0.00038556
0.97499	0.000172228	0.000388366
0.97833	0.000205136	0.000401192
0.98167	0.000228776	0.000404527
0.985	0.000200243	0.000405683
0.98834	0.000187081	0.000405924
0.99168	0.000181863	0.000404434
0.99502	0.000189093	0.000403325
0.99835	0.000216452	0.000403675
1.0017	0.000199064	0.000402259
1.005	0.000172404	0.000402988
1.0084	0.000179105	0.000406969
1.0117	0.000193483	0.000409227
1.015	0.000193293	0.000410675
1.0184	0.000190994	0.000414195
1.0217	0.000194787	0.000414154
1.025	0.000196465	0.000411227
1.0284	0.000200255	0.000410706
1.0317	0.000206427	0.00040547
1.0351	0.000180567	0.000408093
1.0384	0.000135119	0.000409584
1.0417	0.000177822	0.00041297
1.0451	0.00017102	0.000415554
1.0484	0.000157868	0.000422011
1.0517	0.000170675	0.000420945
1.0551	0.000166011	0.000425271
1.0584	0.000152081	0.000428526
1.0617	0.000164885	0.000430633
1.0651	0.000179806	0.000435233
1.0684	0.000182283	0.000442197
1.0717	0.000170987	0.000445383
1.0751	0.000155454	0.000446399
1.0784	0.000174625	0.000448023
1.0818	0.000204655	0.000448225
1.0851	0.000205283	0.00044382
1.0884	0.000200098	0.000439467
1.0918	0.000208674	0.000433568
1.0951	0.000196338	0.000427674
1.0984	0.000128407	0.000422688
1.1018	0.000107329	0.000424805
1.1051	0.000131258	0.000427263
1.1084	0.000199681	0.000434208
1.1118	0.000204295	0.000442011
1.1151	0.000181096	0.000451076
1.1184	0.000163205	0.000456711
1.1218	0.000175519	0.000463068
1.1251	0.000184899	0.000468853
1.1284	0.000210427	0.000472104
1.1318	0.000228032	0.000472573
1.1351	0.000207497	0.000470501
1.1384	0.000177429	0.000469605
1.1418	0.00017755	0.000469743
1.1451	0.000223484	0.00047331
1.1484	0.000215662	0.000477574
1.1518	0.000162825	0.000474929
1.1551	0.000150506	0.000472907
1.1584	0.000179506	0.000472369
1.1618	0.000215655	0.000476474
1.1651	0.00018984	0.000481357
1.1684	0.000191555	0.00049142
1.1718	0.000191155	0.000498583
1.1751	0.000183883	0.000503887
1.1784	0.000204149	0.000504435
1.1818	0.000249038	0.000504813
1.1851	0.000235681	0.000507105
1.1884	0.000212256	0.000510482
1.1918	0.000220865	0.000514245
1.1951	0.00024987	0.000516907
1.1984	0.000253996	0.000519209
1.2018	0.00023376	0.000522267
1.2051	0.000187036	0.000525257
1.2084	0.000209417	0.000527003
1.2118	0.000216986	0.00052798
1.2151	0.000189072	0.000530279
1.2184	0.000170414	0.000534402
1.2218	0.000176398	0.000538781
1.2251	0.000203583	0.000542149
1.2284	0.00022228	0.000546496
1.2317	0.000177414	0.00055052
1.2351	0.000163528	0.000552415
1.2384	0.000137741	0.000554791
1.2417	0.000101634	0.000556952
1.2451	0.000127491	0.00055763
1.2484	0.000142489	0.00055411
1.2517	0.000178665	0.000553858
1.2551	0.000196061	0.000553755
1.2584	0.000220067	0.000556597
1.2617	0.000214176	0.000559471
1.2651	0.000197423	0.000570322
1.2684	0.000182002	0.000576666
1.2717	0.000200984	0.000582451
1.275	0.000211758	0.000587779
1.2784	0.000194213	0.000594624
1.2817	0.000174553	0.00059851
1.285	0.00016363	0.000605094
1.2884	0.000149512	0.000608657
1.2917	0.000146269	0.000610038
1.295	0.000170576	0.000612777
1.2983	0.000195402	0.000615634
1.3017	0.000182104	0.00061691
1.305	0.000208013	0.000618618
1.3083	0.000217232	0.000622
1.3117	0.000183306	0.00062356
1.315	0.000166045	0.000624932
1.3183	0.000151423	0.000629265
1.3217	0.000147149	0.000636256
1.325	0.000177309	0.000643151
1.3283	0.000159522	0.000650259
1.3316	0.000154719	0.000655334
1.335	0.000193605	0.000658541
1.3383	0.000214743	0.000663456
1.3416	0.000185579	0.000670192
1.3449	0.000209652	0.000676213
1.3483	0.000201161	0.000678737
1.3516	0.000152419	0.000681633
1.3549	0.000142346	0.000684024
1.3583	0.000155559	0.000685003
1.3616	0.000163226	0.000686949
1.3649	0.000169576	0.000692237
1.3682	0.000196848	0.000697362
1.3716	0.000221741	0.000704364
1.3749	0.000174358	0.000710238
1.3782	0.000124835	0.000714862
1.3815	0.000130134	0.000721417
1.3849	0.000117684	0.000726494
1.3882	0.000109217	0.000729085
1.3915	0.000112417	0.000732744
1.3949	9.86646e-05	0.000738075
1.3982	0.000101582	0.000742885
1.4015	0.000112193	0.000747938
1.4048	0.000110372	0.000752345
1.4082	0.000122319	0.000757419
1.4115	0.000111494	0.000763372
1.4148	6.5975e-05	0.000767801
1.4181	2.55077e-05	0.000771715
1.4215	2.0254e-05	0.000777703
1.4248	4.59828e-05	0.000783646
1.4281	4.49542e-05	0.000788767
1.4314	3.81379e-05	0.000795916
1.4348	2.28567e-05	0.000801933
1.4381	5.36224e-05	0.000806577
1.4414	4.06965e-05	0.000810652
1.4447	1.16459e-05	0.000814568
1.4481	2.2309e-05	0.000820426
1.4514	1.41675e-05	0.000828066
1.4547	-1.64381e-06	0.000831116
1.458	1.75134e-05	0.000833731
1.4614	1.97099e-05	0.000837801
1.4647	-4.11166e-05	0.000841967
1.468	-6.03455e-05	0.000846605
1.4713	-3.32439e-05	0.000855442
1.4747	-2.12141e-05	0.000863927
1.478	-9.45381e-06	0.00087067
1.4813	-2.94819e-05	0.0008743
1.4846	-4.23624e-05	0.00087617
1.4879	-1.49244e-06	0.000881968
1.4913	-5.53929e-05	0.000889614
1.4946	-9.47039e-05	0.000897275
1.4979	-0.000108077	0.000905078
1.5012	-0.000139456	0.000914586
1.5046	-0.000142496	0.000921027
1.5079	-0.000125687	0.000927158
1.5112	-0.000172944	0.000932454
1.5145	-0.00018153	0.000938042
1.5178	-0.000159125	0.000945197
1.5212	-0.000136234	0.000946568
1.5245	-0.000149856	0.00095303
1.5278	-0.000151824	0.000960493
1.5311	-0.000188494	0.000968336
1.5345	-0.000200514	0.000976148
1.5378	-0.000227068	0.00098929
1.5411	-0.000244887	0.000996842
1.5444	-0.000214248	0.00100389
1.5477	-0.000238406	0.00101057
1.5511	-0.000314466	0.00100731
1.5544	-0.000370965	0.00101102
1.5577	-0.000318067	0.00101536
1.561	-0.000346983	0.00102214
1.5643	-0.000388113	0.00103043
1.5677	-0.000404065	0.00104773
1.571	-0.000374482	0.0010593
1.5743	-0.000342202	0.00107043
1.5776	-0.000357607	0.0010785
1.5809	-0.000383632	0.00108659
1.5843	-0.000393751	0.00109667
1.5876	-0.000419729	0.0011071
1.5909	-0.000458923	0.00111626
1.5942	-0.000482259	0.00112621
1.5975	-0.000476472	0.00113631
1.6009	-0.000465416	0.00114487
1.6042	-0.000494045	0.00115088
1.6075	-0.000549122	0.00115694
1.6108	-0.000543272	0.00116571
1.6141	-0.000481829	0.00117554
1.6175	-0.000478627	0.00118485
1.6208	-0.00051252	0.00119694
1.6241	-0.000525223	0.00121075
1.6274	-0.000514094	0.00122184
1.6307	-0.000545336	0.00123137
1.6341	-0.000581851	0.00124144
1.6374	-0.000578637	0.00125032
1.6407	-0.000609826	0.00125837
1.644	-0.000646332	0.00126811
1.6473	-0.000629868	0.00127916
1.6506	-0.000600148	0.00129169
1.654	-0.000628698	0.00130426
1.6573	-0.000649356	0.00131832
1.6606	-0.000638225	0.00133181
1.6639	-0.000658804	0.00134197
1.6672	-0.000697895	0.00134944
1.6705	-0.00072913	0.00135802
1.6739	-0.000744489	0.00136557
1.6772	-0.000717446	0.00137633
1.6805	-0.000740728	0.00134998
1.6838	-0.00078254	0.00132297
1.6871	-0.000734292	0.00129332
1.6904	-0.000694017	0.00130896
1.6938	-0.000659034	0.00132138
1.6971	-0.000719333	0.00137383
1.7004	-0.000745213	0.00142478
1.7037	-0.000768479	0.00147611
1.707	-0.000807629	0.00148903
1.7103	-0.000807035	0.0015022
1.7136	-0.000795824	0.001516
1.717	-0.000797864	0.0015288
1.7203	-0.000852862	0.00154096
1.7236	-0.000891976	0.00155118
1.7269	-0.000902006	0.00155932
1.7302	-0.000898793	0.00156761
1.7335	-0.00091938	0.00157705
1.7368	-0.000955798	0.00158844
1.7402	-0.000976324	0.00160271
1.7435	-0.000967774	0.00161667
1.7468	-0.000945981	0.0016281
1.7501	-0.000918897	0.00164068
1.7534	-0.000934179	0.00164961
1.7567	-0.000965343	0.00165429
1.76	-0.000999142	0.00166245
1.7634	-0.00097207	0.00167339
1.7667	-0.000998013	0.00168444
1.77	-0.00102656	0.00169686
1.7733	-0.00100215	0.00171146
1.7766	-0.000990993	0.0017238
1.7799	-0.000990407	0.0017337
1.7832	-0.00101632	0.00173998
1.7865	-0.00098665	0.00174785
1.7899	-0.00093312	0.00175613
1.7932	-0.000895463	0.00176467
1.7965	-0.000947885	0.00177402
1.7998	-0.000944702	0.00178311
1.8031	-0.000978579	0.00178897
1.8064	-0.00104157	0.00179363
1.8097	-0.00100394	0.0017997
1.813	-0.000974272	0.00180648
1.8163	-0.000976353	0.00181465
1.8197	-0.000962589	0.00182377
1.823	-0.000906476	0.00183078
1.8263	-0.000932439	0.00183393
1.8296	-0.000931987	0.00183716
1.8329	-0.000944818	0.00184065
1.8362	-0.00096024	0.0018419
1.8395	-0.000938567	0.00184422
1.8428	-0.000901019	0.00184981
1.8461	-0.000932329	0.00185405
1.8494	-0.000929237	0.00185764
1.8528	-0.000907617	0.00186246
1.8561	-0.000867439	0.00186525
1.8594	-0.000827279	0.00186685
1.8627	-0.000856014	0.00186847
1.866	-0.000823875	0.00186784
1.8693	-0.000773118	0.00186648
1.8726	-0.000775371	0.00186555
1.8759	-0.000785588	0.00186325
1.8792	-0.000750828	0.00186215
1.8825	-0.000708179	0.00186188
1.8858	-0.000705152	0.00186005
1.8892	-0.000736491	0.00186141
1.8925	-0.000741479	0.00186386
1.8958	-0.000767644	0.00185966
1.8991	-0.000716978	0.00185495
1.9024	-0.000695477	0.00185208
1.9057	-0.000726938	0.00184665
1.909	-0.000684364	0.00184045
1.9123	-0.000665545	0.00183681
1.9156	-0.00061232	0.00183501
1.9189	-0.000601398	0.00183418
1.9222	-0.000577302	0.00183356
1.9255	-0.000497701	0.00183104
1.9288	-0.000471055	0.00182792
1.9321	-0.000460219	0.00182385
1.9354	-0.000412258	0.0018175
1.9387	-0.000412081	0.0018108
1.9421	-0.000446342	0.00180253
1.9454	-0.000469988	0.00179336
1.9487	-0.000427504	0.00178575
1.952	-0.000297668	0.00177832
1.9553	-0.000215471	0.00176833
1.9586	-0.000188896	0.00175845
1.9619	-0.000191505	0.00175118
1.9652	-0.000194063	0.0017443
1.9685	-0.000185879	0.0017383
1.9718	-0.00020953	0.00173327
1.9751	-0.000175127	0.00173006
1.9784	-0.000106238	0.00172578
1.9817	-8.2362e-05	0.00171902
1.985	-7.97252e-05	0.0017124
1.9883	-6.11949e-05	0.00170583
1.9916	-6.38023e-05	0.00169757
1.9949	-3.45695e-05	0.00169172
1.9982	-8.08137e-06	0.00168542
2.0015	1.29906e-05	0.00167875
2.0048	4.48787e-05	0.00167307
2.0081	3.68822e-05	0.00166931
2.0114	8.70561e-05	0.00166266
2.0147	0.00014254	0.00165861
2.018	0.00019808	0.00165173
2.0213	0.000295841	0.00164382
2.0246	0.000290565	0.00163739
2.0279	0.000234888	0.00163358
2.0312	0.000221633	0.00162585
2.0345	0.000375129	0.00161773
2.0378	0.00030336	0.00161027
2.0411	0.000321771	0.00160201
2.0444	0.000327077	0.00159509
2.0478	0.000340224	0.00159006
2.0511	0.000395712	0.00158797
2.0544	0.000271114	0.00158865
2.0577	0.000321216	0.00158863
2.061	0.000411014	0.00158742
2.0643	0.000439936	0.0015855
2.0676	0.000402649	0.00158405
2.0709	0.000431402	0.00157914
2.0741	0.00052385	0.00157528
2.0774	0.000629671	0.00156808
2.0807	0.000592388	0.0015617
2.084	0.000547111	0.00155745
2.0873	0.000565404	0.00155659
2.0906	0.000657871	0.00155584
2.0939	0.000620628	0.00155814
2.0972	0.000535662	0.00155971
2.1005	0.000553926	0.0015579
2.1038	0.000590726	0.00155345
2.1071	0.000627485	0.00155091
2.1104	0.000704003	0.001543
2.1137	0.000754004	0.00153647
2.117	0.000735252	0.00153635
2.1203	0.000798571	0.00153612
2.1236	0.000914778	0.00152732
2.1269	0.000893318	0.00152233
2.1302	0.000858657	0.00152198
2.1335	0.000890116	0.0015105
2.1368	0.000955959	0.00150629
2.1401	0.000886751	0.00151047
2.1434	0.000920632	0.00151551
2.1467	0.000925666	0.0015177
2.15	0.000975785	0.00152504
2.1533	0.00100195	0.00152646
2.1566	0.00102273	0.00152276
2.1599	0.000998544	0.00151748
2.1632	0.000918731	0.00151139
2.1665	0.000931589	0.00150742
2.1698	0.000957788	0.00150443
2.1731	0.000936301	0.00150547
2.1764	0.00094124	0.00150917
2.1796	0.000919675	0.00151125
2.1829	0.00100935	0.00151016
2.1862	0.00110428	0.00151006
2.1895	0.00106936	0.00150914
