# Supplementary material for: Small angle X-ray scattering data and structure factor fitting for the study of the quaternary structure of the spermidine N-acetyltransferase SpeG
Source: Data Brief. 2015 Nov 30;6:47–52. doi: 10.1016/j.dib.2015.11.044 (PMC4688414; doi:10.1016/j.dib.2015.11.044)
Supplement: Supplementary file 1 — Supplementary material [file mmc1.zip › Data-in-brief data/fig1c-0p8.dat]

# ./spes/plot_files/mean_plot_files/345_os.dat is <q>:((1/SF(<q>,0.783463371236246))*((1.0*(<345,mean,m2>*1.0-<342,mean,m2>*1.0*(1.0-0.000579762894714822)-<311,mean,m2>*1.0*0.000579762894714822)/0.783463371236246)+0)):((1/SF(<q>,0.783463371236246))*(1.0*sqrt((<345,mean,m2>*1.0)**2+(<342,mean,m2>*1.0*(1.0-0.000579762894714822))**2+(<311,mean,m2>*1.0*0.000579762894714822)**2)/0.783463371236246))
0.0071732	0.18678	0.00283931
0.0075411	0.18885	0.00283913
0.0079089	0.18885	0.00283895
0.0082768	0.188245	0.00225445
0.0086446	0.189175	0.00192548
0.0090125	0.189191	0.00191897
0.0093804	0.187949	0.00190448
0.0097482	0.1864	0.00181057
0.010116	0.185345	0.00182621
0.010484	0.185331	0.00185823
0.010852	0.185433	0.00192383
0.01122	0.184277	0.00209575
0.011588	0.18351	0.0022873
0.011955	0.182427	0.00228058
0.012323	0.181218	0.00228397
0.012691	0.179558	0.00220443
0.013059	0.178532	0.00199706
0.013427	0.178809	0.00196022
0.013795	0.177626	0.00223687
0.014163	0.176125	0.00231163
0.01453	0.174274	0.00232001
0.014898	0.172611	0.00235151
0.015266	0.171528	0.00230152
0.015634	0.170324	0.00215586
0.016002	0.168852	0.00215481
0.01637	0.167606	0.00217387
0.016738	0.166664	0.0021182
0.017105	0.165045	0.00198117
0.017473	0.164202	0.00179475
0.017841	0.163038	0.00162275
0.018209	0.161303	0.00161212
0.018577	0.159973	0.00163792
0.018945	0.158801	0.00167777
0.019312	0.157138	0.00167045
0.01968	0.155736	0.00161536
0.020048	0.153555	0.00157132
0.020416	0.152136	0.00150821
0.020784	0.150921	0.00149693
0.021152	0.149639	0.00149635
0.02152	0.148488	0.00157558
0.021887	0.147213	0.00160742
0.022255	0.145398	0.00152293
0.022623	0.144208	0.00147134
0.022991	0.142892	0.00143624
0.023359	0.141322	0.00130788
0.023727	0.139656	0.00116231
0.024095	0.138376	0.00129941
0.024462	0.136556	0.00151175
0.02483	0.135133	0.00164035
0.025198	0.133546	0.00177631
0.025566	0.132386	0.00189163
0.025934	0.130526	0.00188592
0.026302	0.128631	0.00176488
0.02667	0.127157	0.00183728
0.027037	0.125372	0.0019363
0.027405	0.123733	0.00196099
0.027773	0.121701	0.00195248
0.028141	0.120069	0.00204556
0.028509	0.119032	0.00210665
0.028877	0.117773	0.00203857
0.029245	0.116416	0.00195957
0.029612	0.114513	0.00191046
0.02998	0.112027	0.00175838
0.030348	0.1102	0.00146223
0.030716	0.108896	0.00127565
0.031084	0.107896	0.00117434
0.031452	0.106304	0.00113414
0.03182	0.104991	0.00120435
0.032187	0.103498	0.0013244
0.032555	0.101782	0.00135989
0.032923	0.100536	0.00143016
0.033291	0.0987184	0.00146006
0.033659	0.0966224	0.00142078
0.034027	0.094805	0.00131923
0.034395	0.0932338	0.00128591
0.034762	0.0921179	0.0011806
0.03513	0.0909994	0.00113171
0.035498	0.0894578	0.00114849
0.035866	0.0874689	0.0011253
0.036234	0.0857133	0.00109922
0.036602	0.0843882	0.00109101
0.03697	0.0833713	0.00106487
0.037337	0.081931	0.00103312
0.037705	0.0803126	0.00107398
0.038073	0.0789462	0.00108146
0.038441	0.0775322	0.00112607
0.038809	0.0759863	0.00110616
0.039177	0.0747769	0.0010649
0.039545	0.0737082	0.000999851
0.039912	0.0722664	0.000950071
0.04028	0.07055	0.000882736
0.040648	0.0691738	0.000937668
0.041016	0.0680885	0.000982909
0.041384	0.0667727	0.00101734
0.041752	0.0652611	0.00101867
0.04212	0.0639139	0.0010268
0.042487	0.0621408	0.00101133
0.042855	0.0605958	0.00104849
0.043223	0.0595855	0.00108778
0.043591	0.0585769	0.00115506
0.043959	0.0576982	0.00117823
0.044327	0.0561253	0.00117376
0.044695	0.0550272	0.00109834
0.045062	0.0540368	0.00105694
0.04543	0.0524204	0.00106385
0.045798	0.0510779	0.00106151
0.046166	0.0500768	0.00102433
0.046534	0.0488454	0.00102337
0.046902	0.0478811	0.000998973
0.04727	0.0466764	0.000957048
0.047637	0.045891	0.000970254
0.048005	0.0446908	0.000986234
0.048373	0.0434643	0.000976011
0.048741	0.0425059	0.000955
0.049109	0.041562	0.000886285
0.049477	0.0406738	0.00082751
0.049845	0.0393437	0.000820757
0.050212	0.0384197	0.000835542
0.05058	0.0376649	0.000836878
0.050948	0.036679	0.000850023
0.051316	0.0357076	0.000856865
0.051684	0.0347564	0.000830197
0.052052	0.0338227	0.000796095
0.052419	0.0328831	0.000801517
0.052787	0.0319623	0.000790396
0.053155	0.0311538	0.000761673
0.053523	0.0305343	0.000756972
0.053891	0.0295543	0.000755819
0.054259	0.0286047	0.000740654
0.054627	0.0275589	0.00076152
0.054994	0.0270631	0.000802429
0.055362	0.0263177	0.000814958
0.05573	0.025462	0.000829214
0.056098	0.0247643	0.000826375
0.056466	0.0241704	0.000810126
0.056834	0.0234802	0.000793273
0.057202	0.0225452	0.00079278
0.057569	0.021926	0.000771862
0.057937	0.0211043	0.000784925
0.058305	0.0207084	0.000790596
0.058673	0.0202339	0.00076458
0.059041	0.0194858	0.000771218
0.059409	0.0185536	0.000791098
0.059777	0.01821	0.000798197
0.060144	0.0174634	0.000789862
0.060512	0.0168189	0.00078869
0.06088	0.0164851	0.000772721
0.061248	0.0161613	0.00076641
0.061616	0.01574	0.000741853
0.061984	0.0152365	0.00073437
0.062352	0.0145939	0.000727997
0.062719	0.0141797	0.000732785
0.063087	0.0136394	0.000712554
0.063455	0.0134809	0.000707692
0.063823	0.0129929	0.000698642
0.064191	0.0122953	0.000714008
0.064559	0.011817	0.000735412
0.064926	0.0114923	0.000764012
0.065294	0.0113364	0.000800316
0.065662	0.0110786	0.000831674
0.06603	0.0103956	0.000820392
0.066398	0.010078	0.000785802
0.066766	0.00974141	0.000765664
0.067134	0.00925383	0.000744747
0.067501	0.00902979	0.000720248
0.067869	0.00893619	0.000722154
0.068237	0.00856997	0.000706744
0.068605	0.00828106	0.000696713
0.068973	0.00823012	0.000669469
0.069341	0.00805417	0.000653286
0.069709	0.00771177	0.000647378
0.070076	0.00732224	0.000643531
0.070444	0.00689468	0.000646781
0.070812	0.00698042	0.000654176
0.07118	0.00699979	0.000661425
0.071548	0.00677531	0.000663187
0.071916	0.00639882	0.000673595
0.072284	0.00602179	0.000668049
0.072651	0.00582167	0.000670245
0.073019	0.00568286	0.000676963
0.073387	0.00554542	0.000682445
0.073755	0.00546287	0.000691673
0.074123	0.00526519	0.000688963
0.074491	0.00488335	0.000676281
0.074858	0.00489147	0.000662859
0.075226	0.00487487	0.000658723
0.075594	0.00478814	0.000648174
0.075962	0.00469222	0.000659776
0.07633	0.00470286	0.000667511
0.076698	0.00460396	0.000665417
0.077066	0.00437921	0.000661868
0.077433	0.00425231	0.000670267
0.077801	0.00406324	0.000670753
0.078169	0.00397455	0.000675112
0.078537	0.0040205	0.000684124
0.078905	0.00394909	0.000685204
0.079273	0.00373362	0.000668844
0.079641	0.00345017	0.000656894
0.080008	0.00350609	0.000644931
0.080376	0.00358318	0.000633812
0.080744	0.00349692	0.00063168
0.081112	0.0036494	0.00063096
0.08148	0.00374294	0.000626775
0.081848	0.00358649	0.000643089
0.082215	0.00362749	0.000656296
0.082583	0.00366942	0.000651953
0.082951	0.00354253	0.000658759
0.083319	0.00335264	0.000671805
0.083687	0.00331608	0.000670714
0.084055	0.00338156	0.000674663
0.084423	0.00348309	0.000686056
0.08479	0.00332197	0.000681154
0.085158	0.00318513	0.000666612
0.085526	0.00325633	0.000656816
0.085894	0.00330365	0.00064547
0.086262	0.0032821	0.000633612
0.08663	0.003386	0.000636738
0.086998	0.00320859	0.000637463
0.087365	0.00311053	0.000656329
0.087733	0.00311949	0.000710001
0.088101	0.00324624	0.000715753
0.088469	0.00337896	0.000719286
0.088837	0.00317784	0.000721748
0.089205	0.00331453	0.000701105
0.089572	0.00341676	0.000637932
0.08994	0.00347303	0.000632191
0.090308	0.0034129	0.000620332
0.090676	0.00346864	0.00061798
0.091044	0.00348942	0.000629964
0.091412	0.00358243	0.000631973
0.09178	0.00354933	0.000629871
0.092147	0.00356755	0.000642083
0.092515	0.00355516	0.000648689
0.092883	0.00342147	0.000642207
0.093251	0.00328663	0.000659191
0.093619	0.0032007	0.000662885
0.093987	0.00329104	0.000658058
0.094354	0.00326468	0.000652475
0.094722	0.00310856	0.000651618
0.09509	0.00318575	0.000637493
0.095458	0.00324062	0.000642041
0.095826	0.00322818	0.000637882
0.096194	0.00328316	0.000641606
0.096562	0.00344752	0.000647411
0.096929	0.00340624	0.000659292
0.097297	0.00338123	0.000660023
0.097665	0.0033909	0.00066144
0.098033	0.00347095	0.000654665
0.098401	0.00336204	0.000642322
0.098769	0.00335168	0.000625213
0.099136	0.00314682	0.000613452
0.099504	0.00302727	0.000615637
0.099872	0.00313401	0.000618861
0.10024	0.00313294	0.000630814
0.10061	0.00311465	0.000646941
0.10098	0.00318802	0.000663717
0.10134	0.00324403	0.000662331
0.10171	0.00319492	0.000665273
0.10208	0.00321439	0.000661432
0.10245	0.00307659	0.000652425
0.10281	0.00299935	0.000635206
0.10318	0.00308931	0.000629468
0.10355	0.0031841	0.000622772
0.10392	0.00316698	0.000623938
0.10429	0.00326953	0.000627156
0.10465	0.00334429	0.000643313
0.10502	0.00332349	0.000657056
0.10539	0.00313512	0.000664549
0.10576	0.00300314	0.000658149
0.10613	0.00288136	0.000651684
0.10649	0.00289719	0.000639912
0.10686	0.00292498	0.000627163
0.10723	0.00282482	0.000617354
0.1076	0.0026773	0.000614204
0.10796	0.00270601	0.000611959
0.10833	0.00278038	0.000616967
0.1087	0.00282249	0.000620108
0.10907	0.00282398	0.000629346
0.10944	0.00262988	0.000634438
0.1098	0.0026984	0.000638663
0.11017	0.0026482	0.000631018
0.11054	0.00257512	0.000633206
0.11091	0.00253471	0.00063147
0.11128	0.00254552	0.000629945
0.11164	0.00246204	0.000631499
0.11201	0.00251151	0.000633827
0.11238	0.00246392	0.000625161
0.11275	0.00251419	0.000618939
0.11311	0.00239378	0.000618688
0.11348	0.00240693	0.000612966
0.11385	0.00241176	0.000607216
0.11422	0.00237652	0.000605695
0.11459	0.00234384	0.000603795
0.11495	0.00238163	0.000603796
0.11532	0.0023617	0.000608687
0.11569	0.00225787	0.000620345
0.11606	0.00216728	0.000632971
0.11643	0.0021554	0.000646751
0.11679	0.00204856	0.000649151
0.11716	0.00201211	0.000651426
0.11753	0.00196902	0.000646155
0.1179	0.00184728	0.000636781
0.11826	0.00176931	0.000627687
0.11863	0.00165822	0.000623034
0.119	0.00185985	0.000612588
0.11937	0.00188433	0.000610636
0.11974	0.0018607	0.000611616
0.1201	0.00182575	0.000611884
0.12047	0.0017751	0.000615222
0.12084	0.00184411	0.000628638
0.12121	0.00157843	0.000635122
0.12157	0.00140299	0.000656254
0.12194	0.00143551	0.00066223
0.12231	0.00154539	0.000664652
0.12268	0.00156978	0.000665143
0.12305	0.00141752	0.000663106
0.12341	0.00145215	0.000647542
0.12378	0.00139482	0.000638285
0.12415	0.00127895	0.000633752
0.12452	0.00122313	0.000624238
0.12489	0.00131027	0.000623409
0.12525	0.00126021	0.000630821
0.12562	0.00122411	0.000636752
0.12599	0.00112073	0.000654217
0.12636	0.00119971	0.000676938
0.12672	0.0012269	0.000683237
0.12709	0.00133041	0.000680676
0.12746	0.00124158	0.000678034
0.12783	0.00107032	0.000659041
0.1282	0.00104671	0.000638588
0.12856	0.000959836	0.000630996
0.12893	0.000820388	0.000623806
0.1293	0.00085697	0.000625854
0.12967	0.000759798	0.000633005
0.13004	0.000782915	0.000632942
0.1304	0.000649157	0.000627254
0.13077	0.000731707	0.000625792
0.13114	0.000735921	0.000632977
0.13151	0.000630764	0.000661835
0.13187	0.000695363	0.000661331
0.13224	0.00080144	0.000658846
0.13261	0.000741449	0.000654133
0.13298	0.000715391	0.000641983
0.13335	0.000695269	0.000608267
0.13371	0.00068377	0.000607581
0.13408	0.000664096	0.000615875
0.13445	0.000573442	0.000621892
0.13482	0.00053261	0.000628771
0.13518	0.000503932	0.00063129
0.13555	0.000487574	0.000631357
0.13592	0.000555215	0.000625335
0.13629	0.000504425	0.000623494
0.13666	0.0005727	0.000616989
0.13702	0.000596832	0.000603779
0.13739	0.000591863	0.000600146
0.13776	0.000477366	0.000602699
0.13813	0.00050226	0.000610164
0.1385	0.000474027	0.000612242
0.13886	0.000386599	0.000615973
0.13923	0.00034473	0.000617526
0.1396	0.000449668	0.000621159
0.13997	0.00047265	0.000615338
0.14033	0.000349467	0.000622641
0.1407	0.000330029	0.000633323
0.14107	0.000386701	0.000637321
0.14144	0.000459594	0.000633569
0.14181	0.00031985	0.0006397
0.14217	0.00029379	0.00062883
0.14254	0.000445945	0.000622014
0.14291	0.000423519	0.000615799
0.14328	0.00040524	0.000611136
0.14364	0.000257514	0.000604598
0.14401	0.00035337	0.000606928
0.14438	0.00031766	0.000614139
0.14475	0.000305183	0.000616264
0.14512	0.000304417	0.000616834
0.14548	0.000268054	0.000612908
0.14585	0.000267124	0.000611448
0.14622	0.000297114	0.000604028
0.14659	0.000295465	0.000605556
0.14696	0.000323296	0.000610364
0.14732	0.000232901	0.00061303
0.14769	0.000203548	0.00061607
0.14806	0.000275926	0.000618733
0.14843	0.000253611	0.000613579
0.14879	0.000209564	0.000615721
0.14916	0.000305815	0.000615832
0.14953	0.000388498	0.000613594
0.1499	0.000346758	0.000611164
0.15027	0.000421295	0.000619833
0.15063	0.000498768	0.000625496
0.151	0.000537321	0.000625606
0.15137	0.000382088	0.000626116
0.15174	0.000244625	0.00062964
0.15211	0.000154676	0.000626203
0.15247	0.000234313	0.000621788
0.15284	0.000245943	0.000622321
0.15321	0.000297897	0.000631457
0.15358	0.000342178	0.000639839
0.15394	0.000321315	0.000641014
0.15431	0.000375303	0.000640492
0.15468	0.000360001	0.00064132
0.15505	0.000455978	0.000633434
0.15542	0.000400585	0.00062151
0.15578	0.000229831	0.000615215
0.15615	0.000212361	0.000613821
0.15652	0.000296724	0.000609652
0.15689	0.000283572	0.000606179
0.15725	0.000320711	0.000603414
0.15762	0.000366144	0.000604927
0.15799	0.000427771	0.000601502
0.15836	0.000344204	0.000605422
0.15873	0.000398082	0.000608768
0.15909	0.000545335	0.000616771
0.15946	0.000332319	0.000615754
0.15983	0.00026987	0.000615598
0.1602	0.00022957	0.000614474
0.16057	0.000385256	0.000613136
0.16093	0.000400022	0.000605248
0.1613	0.000355495	0.000607836
0.16167	0.000329453	0.000605474
0.16204	0.000289264	0.000603127
0.1624	0.000343147	0.000599504
0.16277	0.000408236	0.000603093
0.16314	0.000334836	0.000604163
0.16351	0.000388298	0.000610608
0.16388	0.000439628	0.000609423
0.16424	0.000439998	0.000614382
0.16461	0.000434133	0.000613787
0.16498	0.000432336	0.000621732
0.16535	0.00051821	0.000632144
0.16571	0.000539133	0.000638369
0.16608	0.000475337	0.000645572
0.16645	0.000449169	0.000646097
0.16682	0.000444877	0.000634922
0.16719	0.000389593	0.00062095
0.16755	0.000307396	0.000618833
0.16792	0.000412665	0.00061517
0.16829	0.000335099	0.000617441
0.16866	0.000412445	0.000618849
0.16902	0.000522821	0.000628291
0.16939	0.000551004	0.000630312
0.16976	0.000549719	0.000631123
0.17013	0.000482352	0.000629286
0.1705	0.000509769	0.00063024
0.17086	0.000498648	0.000624316
0.17123	0.000411625	0.000625977
0.1716	0.00044814	0.000623986
0.17197	0.000427084	0.000620146
0.17234	0.000463596	0.000620662
0.1727	0.000290021	0.000616332
0.17307	0.00028277	0.000608936
0.17344	0.000385236	0.000602199
0.17381	0.000340182	0.0006027
0.17417	0.000394407	0.000597659
0.17454	0.000473922	0.0005962
0.17491	0.000417376	0.000594035
0.17528	0.000352011	0.000593922
0.17565	0.000356987	0.000599959
0.17601	0.000383326	0.000604548
0.17638	0.000395056	0.000604939
0.17675	0.000268956	0.000609997
0.17712	0.000263218	0.000612403
0.17748	0.000413005	0.000613374
0.17785	0.000453968	0.000618898
0.17822	0.00051371	0.00062796
0.17859	0.000382104	0.000629439
0.17896	0.000291772	0.000630635
0.17932	0.000224276	0.00062905
0.17969	0.000263998	0.000623944
0.18006	0.0003463	0.000622197
0.18043	0.000466105	0.000620275
0.1808	0.000441845	0.00061885
0.18116	0.000360824	0.000612825
0.18153	0.000327643	0.00061054
0.1819	0.00033366	0.000611006
0.18227	0.00034199	0.000613961
0.18263	0.000399274	0.000616056
0.183	0.000432437	0.000619218
0.18337	0.00050111	0.000620087
0.18374	0.000476469	0.000616041
0.18411	0.000362627	0.000612037
0.18447	0.00030763	0.000609641
0.18484	0.000353863	0.00061414
0.18521	0.000343463	0.000613937
0.18558	0.000339866	0.000613161
0.18594	0.000379813	0.000609118
0.18631	0.000365415	0.000608118
0.18668	0.000349868	0.000605481
0.18705	0.000330705	0.000604049
0.18742	0.000311431	0.000605955
0.18778	0.000316556	0.000607842
0.18815	0.000274802	0.000606337
0.18852	0.000242376	0.000600487
0.18889	0.000154429	0.00060192
0.18925	0.000235855	0.000601456
0.18962	0.000261551	0.000608345
0.18999	0.000256707	0.000612005
0.19036	0.000112956	0.000615717
0.19073	0.000115903	0.00062277
0.19109	0.000288187	0.000623375
0.19146	0.000313342	0.00061698
0.19183	0.000225024	0.000619156
0.1922	0.000215591	0.000615258
0.19257	0.000261011	0.000606971
0.19293	0.000327108	0.000600846
0.1933	0.000291992	0.000600706
0.19367	0.000276415	0.000595959
0.19404	0.000220909	0.000600786
0.1944	0.000265064	0.000601524
0.19477	0.000220146	0.000602313
0.19514	0.000117175	0.000600206
0.19551	0.000181896	0.000604193
0.19588	0.00024481	0.000606008
0.19624	0.00019324	0.000613025
0.19661	0.00027082	0.000617662
0.19698	0.000273772	0.000623873
0.19735	0.000263556	0.000625017
0.19771	0.000186606	0.000622549
0.19808	0.000139751	0.00062022
0.19845	0.000254235	0.000620391
0.19882	0.000262418	0.000616708
0.19919	0.000293043	0.000612901
0.19955	0.000213129	0.00060972
0.19992	0.000227383	0.000607124
0.20029	0.000184527	0.000605357
0.20066	0.000186804	0.000605924
0.20102	0.000147901	0.000602904
0.20139	0.000179303	0.000602722
0.20176	0.000291733	0.000599671
0.20213	0.000300019	0.000597248
0.2025	0.000227811	0.000596138
0.20286	0.000216165	0.000603184
0.20323	0.00024694	0.000606789
0.2036	0.000345859	0.000607129
0.20397	0.000381873	0.000608925
0.20434	0.000248485	0.000609371
0.2047	0.000155687	0.000606459
0.20507	0.000186306	0.000602468
0.20544	0.000207268	0.000600711
0.20581	0.000146792	0.000601747
0.20617	0.000277974	0.000598101
0.20654	0.000359395	0.000598756
0.20691	0.000241829	0.000601971
0.20728	0.000220605	0.000609667
0.20765	0.000294008	0.000607395
0.20801	0.000243857	0.00061039
0.20838	0.000113928	0.000610466
0.20875	0.000201206	0.000608372
0.20912	0.000252401	0.000602537
0.20948	0.00023224	0.000604301
0.20985	0.000147767	0.000606652
0.21022	0.000120584	0.000603572
0.21059	0.000188086	0.000602891
0.21096	0.000187428	0.00060581
0.21132	0.000161887	0.000607604
0.21169	0.000223673	0.000612652
0.21206	0.000255323	0.000613501
0.21243	0.000295294	0.000615305
0.21279	0.000280109	0.000614387
0.21316	0.000337011	0.000608211
0.21353	0.000204262	0.000599247
0.2139	0.000242122	0.000598176
0.21427	0.000234094	0.000596158
0.21463	0.000261927	0.000595951
0.215	0.000269723	0.000603559
0.21537	0.000272156	0.00054495
0.21574	0.000286432	0.000549612
0.21596	0.000327739	0.000556382
0.2161	0.000323698	0.000555814
0.21647	0.000272143	0.000550019
0.21684	0.000311293	0.000612349
0.21721	0.00029111	0.000608907
0.21758	0.000302982	0.000604171
0.21794	0.000389636	0.000602968
0.21831	0.000508859	0.000601549
0.21868	0.000389403	0.000537444
0.21905	0.000328404	0.000540108
0.2193	0.000322715	0.000538658
0.21941	0.000276072	0.000543001
0.21978	0.000284748	0.000544029
0.22015	0.000264953	0.000603332
0.22052	0.000381344	0.00059981
0.22089	0.000406125	0.00059905
0.22125	0.000381994	0.000596388
0.22162	0.000277696	0.000597982
0.22199	0.00027514	0.000538156
0.22236	0.000323543	0.000549061
0.22265	0.000339686	0.000558911
0.22273	0.000289353	0.000560334
0.22309	0.000291885	0.000563868
0.22346	0.000220278	0.000624192
0.22383	0.000321458	0.000617604
0.2242	0.000367172	0.000611368
0.22456	0.000410821	0.000611479
0.22493	0.00043838	0.00060946
0.2253	0.000438537	0.000547748
0.22567	0.000385077	0.000554488
0.226	0.000365868	0.000558729
0.22604	0.000398594	0.00055975
0.2264	0.000376616	0.000563552
0.22677	0.000334651	0.000633535
0.22714	0.000294717	0.000629236
0.22751	0.000370094	0.000627786
0.22787	0.000342115	0.000624492
0.22824	0.000335238	0.000618197
0.22861	0.000294789	0.000565142
0.22898	0.000325921	0.00056242
0.22935	0.000370687	0.000557792
0.22971	0.000307171	0.00055643
0.23008	0.0003313	0.000556727
0.23045	0.000494641	0.000599595
0.23082	0.000496295	0.000599648
0.23118	0.000303703	0.000597859
0.23155	0.000153506	0.000597548
0.23192	0.000189471	0.000612451
0.23229	0.000323995	0.000551884
0.23266	0.000499741	0.000560133
0.23269	0.000321724	0.000564964
0.23302	0.000406308	0.000576168
0.23339	0.000374507	0.000566789
0.23376	0.000424919	0.000625026
0.23413	0.000474585	0.0006246
0.23449	0.00025369	0.000563887
0.23486	0.000313515	0.000487121
0.23604	0.000324769	0.000402376
0.23939	0.000317604	0.000304748
0.24274	0.000339802	0.000114591
0.24609	0.000341223	0.000116215
0.24943	0.000323361	0.000116798
0.25278	0.000313523	0.000113555
0.25613	0.000310707	0.000111356
0.25948	0.00029717	0.000110823
0.26282	0.000276105	0.000108805
0.26617	0.000244052	0.000106935
0.26952	0.000213657	0.000106017
0.27287	0.000192854	0.000105698
0.27621	0.000217611	0.000105394
0.27956	0.000230614	0.000105753
0.28291	0.000226266	0.000107193
0.28626	0.000208658	0.000108542
0.2896	0.000204838	0.000110239
0.29295	0.000225384	0.000108522
0.2963	0.000237123	0.000107915
0.29965	0.000212867	0.000105691
0.30299	0.000213502	0.0001041
0.30634	0.00020036	0.00010212
0.30969	0.000204195	0.00010276
0.31303	0.000212758	0.00010404
0.31638	0.000219264	0.000106163
0.31973	0.000225758	0.000111851
0.32308	0.000218599	0.00011502
0.32642	0.000220746	0.000116201
0.32977	0.000218321	0.000115537
0.33312	0.000223281	0.000115486
0.33646	0.000214471	0.000109527
0.33981	0.000214473	0.000106777
0.34316	0.000218437	0.000107002
0.34651	0.000226099	0.000106095
0.34985	0.000200843	0.000106194
0.3532	0.000188463	0.000109947
0.35655	0.000199937	0.000111457
0.35989	0.000192269	0.000111403
0.36324	0.000195594	0.000113607
0.36659	0.000200711	0.000115712
0.36993	0.000198679	0.000116096
0.37328	0.000200081	0.000117071
0.37663	0.000214749	0.000118321
0.37997	0.000214993	0.000118399
0.38332	0.000211672	0.000118041
0.38667	0.000206443	0.000117114
0.39001	0.000201346	0.000116152
0.39336	0.000200965	0.000115151
0.39671	0.000213214	0.000114284
0.40005	0.000218323	0.00011264
0.4034	0.000219347	0.000111225
0.40675	0.000233394	0.000110352
0.41009	0.000237105	0.000109824
0.41344	0.000240553	0.000110387
0.41679	0.000242592	0.000111806
0.42013	0.000233785	0.000113324
0.42348	0.000225369	0.000114302
0.42682	0.000223849	0.000115761
0.43017	0.000243885	0.000117714
0.43352	0.000266605	0.0001187
0.43686	0.000259724	0.000119086
0.44021	0.000244794	0.000117346
0.44356	0.000230495	0.000115191
0.4469	0.000230886	0.000111653
0.45025	0.000258088	0.000108964
0.45359	0.000273153	0.000108543
0.45694	0.000283858	0.000109661
0.46029	0.000274556	0.000111158
0.46363	0.00026653	0.000112879
0.46698	0.000260018	0.000114231
0.47032	0.000266024	0.000113116
0.47367	0.000289643	0.000113225
0.47701	0.000279435	0.000114105
0.48036	0.000261186	0.000116378
0.48371	0.000269239	0.000118134
0.48705	0.000280606	0.000119821
0.4904	0.000277036	0.000119461
0.49374	0.000266835	0.000117704
0.49709	0.000246691	0.000116316
0.50043	0.000246315	0.000115031
0.50378	0.000251294	0.000114707
0.50713	0.000259475	0.000116598
0.51047	0.000267789	0.00011789
0.51382	0.000272392	0.000117568
0.51716	0.000273418	0.000118088
0.52051	0.000266025	0.000117872
0.52385	0.000264378	0.000117098
0.5272	0.000268989	0.000117627
0.53054	0.000273859	0.000118679
0.53389	0.000267743	0.000118685
0.53723	0.000263538	0.000118528
0.54058	0.000263551	0.000118925
0.54392	0.000255771	0.000119086
0.54727	0.000253096	0.000119343
0.55061	0.000255285	0.000117453
0.55396	0.000267175	0.000118622
0.5573	0.000271519	0.000120313
0.56065	0.000253798	0.000121669
0.56399	0.000255735	0.000122869
0.56734	0.000263523	0.000124392
0.57068	0.00027118	0.000125295
0.57403	0.000253714	0.000125131
0.57737	0.000246841	0.000126931
0.58071	0.000235749	0.00012934
0.58406	0.000248277	0.000132811
0.5874	0.000265784	0.00013313
0.59075	0.000273589	0.00013103
0.59409	0.000271305	0.000129208
0.59744	0.000271332	0.000126258
0.60078	0.000271603	0.000124392
0.60413	0.000257699	0.000124006
0.60747	0.000259762	0.000123961
0.61081	0.000265912	0.00012163
0.61416	0.000251384	0.00012261
0.6175	0.000244901	0.000124526
0.62085	0.000254995	0.000126755
0.62419	0.000262277	0.000127902
0.62753	0.000268799	0.000131335
0.63088	0.00026934	0.000131272
0.63422	0.000280598	0.000130598
0.63756	0.000276022	0.000128658
0.64091	0.000261366	0.00013039
0.64425	0.000248761	0.000128827
0.6476	0.000261934	0.00013051
0.65094	0.000261323	0.000131275
0.65428	0.000268867	0.000129141
0.65763	0.000265826	0.000129436
0.66097	0.000278495	0.000132193
0.66431	0.000289241	0.000132342
0.66766	0.0002774	0.000133074
0.671	0.000260956	0.000137297
0.67434	0.000250383	0.000138354
0.67769	0.000259085	0.000138285
0.68103	0.000253885	0.000135003
0.68437	0.000238853	0.00013231
0.68772	0.000232241	0.000133761
0.69106	0.000225496	0.000131274
0.6944	0.000232419	0.000131804
0.69774	0.000239216	0.000136222
0.70109	0.000238724	0.000140172
0.70443	0.000226504	0.000139871
0.70777	0.000230365	0.000140366
0.71111	0.000237158	0.000137258
0.71446	0.000204399	0.00013295
0.7178	0.000210164	0.00012819
0.72114	0.000207639	0.000123931
0.72448	0.000202694	0.000123965
0.72783	0.000178995	0.000125251
0.73117	0.000163578	0.000130506
0.73451	0.000152634	0.000135701
0.73785	0.000176272	0.000137649
0.7412	0.000183705	0.000142566
0.74454	0.000180932	0.00014591
0.74788	0.000199836	0.000145458
0.75122	0.000194896	0.000144887
0.75456	0.00017911	0.000146582
0.75791	0.00017621	0.000145078
0.76125	0.000179184	0.000145055
0.76459	0.000197214	0.000145894
0.76793	0.000202223	0.000146495
0.77127	0.00019997	0.000148739
0.77461	0.000197838	0.000150842
0.77796	0.000196211	0.000151172
0.7813	0.000190759	0.000150599
0.78464	0.000193221	0.000151349
0.78798	0.000202573	0.000151967
0.79132	0.000188316	0.000152592
0.79466	0.000175205	0.000153846
0.798	0.000173208	0.00015566
0.80134	0.000173379	0.000156722
0.80469	0.000173803	0.000156385
0.80803	0.000171035	0.000152229
0.81137	0.000162659	0.00015159
0.81471	0.000144206	0.0001508
0.81805	0.000158285	0.000149951
0.82139	0.000169173	0.000149815
0.82473	0.000167299	0.000154409
0.82807	0.000167977	0.00015611
0.83141	0.000176192	0.000157443
0.83475	0.000182747	0.000154798
0.83809	0.000170415	0.000151504
0.84143	0.000149152	0.000147613
0.84477	0.000159536	0.000146563
0.84811	0.000162011	0.000147184
0.85145	0.000161032	0.000152557
0.85479	0.0001561	0.000158332
0.85813	0.000163934	0.000164025
0.86147	0.000171638	0.000166046
0.86481	0.000176665	0.000166234
0.86815	0.000164595	0.000165775
0.87149	0.000141671	0.000165941
0.87483	0.000140314	0.000165293
0.87817	0.000154029	0.000164427
0.88151	0.000147831	0.000164189
0.88485	0.000148647	0.000164475
0.88819	0.000146143	0.000160766
0.89153	0.000148746	0.000157157
0.89487	0.000137454	0.000154444
0.89821	0.000133683	0.000152376
0.90155	0.000124548	0.00015351
0.90489	0.000124222	0.000157736
0.90823	0.000132314	0.00016309
0.91157	0.00013519	0.00016919
0.9149	0.000140622	0.000175044
0.91824	0.00015956	0.000176531
0.92158	0.000162044	0.000177926
0.92492	0.00014806	0.000178015
0.92826	0.000145434	0.000176518
0.9316	0.00015673	0.000174397
0.93494	0.000161384	0.00017343
0.93827	0.000158634	0.000173766
0.94161	0.000156538	0.000174269
0.94495	0.000157	0.000175329
0.94829	0.000156301	0.000173011
0.95163	0.000165181	0.000171107
0.95497	0.000148284	0.000172636
0.9583	0.00013519	0.000173932
0.96164	0.000138694	0.000171039
0.96498	0.000132772	0.000175859
0.96832	0.00013552	0.000179878
0.97165	0.000155241	0.000180122
0.97499	0.000144969	0.000180963
0.97833	0.000150401	0.000185628
0.98167	0.000178552	0.000186454
0.985	0.000181683	0.000187469
0.98834	0.000161595	0.000188243
0.99168	0.000144953	0.000188592
0.99502	0.000153585	0.000188662
0.99835	0.000171282	0.000188264
1.0017	0.000167798	0.000187901
1.005	0.000168394	0.000188403
1.0084	0.000178686	0.000189837
1.0117	0.000166383	0.000191146
1.015	0.000158034	0.000193121
1.0184	0.000156075	0.000194602
1.0217	0.00015348	0.000194373
1.025	0.000162122	0.000194423
1.0284	0.000173564	0.000195506
1.0317	0.000161009	0.000192674
1.0351	0.000155612	0.000194178
1.0384	0.000153798	0.000195186
1.0417	0.00018233	0.000195906
1.0451	0.000183306	0.000196531
1.0484	0.000178673	0.000200184
1.0517	0.000165494	0.000200685
1.0551	0.000169937	0.000202959
1.0584	0.000172339	0.000204238
1.0617	0.000157243	0.000204879
1.0651	0.000152867	0.000206445
1.0684	0.000161384	0.000207872
1.0717	0.000164029	0.000208662
1.0751	0.000167565	0.000209067
1.0784	0.000173158	0.000210358
1.0818	0.000173519	0.000211138
1.0851	0.000164045	0.000210347
1.0884	0.000158923	0.000209208
1.0918	0.000148814	0.000207303
1.0951	0.000140245	0.000205079
1.0984	0.0001188	0.000203071
1.1018	0.00012363	0.000204883
1.1051	0.000138404	0.000206425
1.1084	0.00017501	0.000209556
1.1118	0.000177292	0.000212309
1.1151	0.000165399	0.000215645
1.1184	0.000141392	0.000217198
1.1218	0.000149438	0.0002196
1.1251	0.000158611	0.000221907
1.1284	0.000160887	0.000223953
1.1318	0.000173139	0.000224702
1.1351	0.000169558	0.000223829
1.1384	0.000156533	0.000223104
1.1418	0.000165333	0.000223119
1.1451	0.000179367	0.00022403
1.1484	0.000198379	0.000225769
1.1518	0.000209227	0.000224863
1.1551	0.000203739	0.000223744
1.1584	0.000187408	0.000222421
1.1618	0.000192266	0.000223484
1.1651	0.000188062	0.000224424
1.1684	0.000192273	0.000229005
1.1718	0.000195338	0.000232874
1.1751	0.000204544	0.000236427
1.1784	0.000215788	0.000238343
1.1818	0.000209158	0.000240652
1.1851	0.000200117	0.000242558
1.1884	0.00019924	0.00024458
1.1918	0.000201033	0.000246381
1.1951	0.000206152	0.00024734
1.1984	0.000201711	0.000247902
1.2018	0.000194207	0.000248905
1.2051	0.000182995	0.00025014
1.2084	0.000180579	0.000251528
1.2118	0.0001912	0.000253418
1.2151	0.000209864	0.000256563
1.2184	0.000224431	0.000258279
1.2218	0.000228035	0.000259507
1.2251	0.000209064	0.000260629
1.2284	0.000213435	0.000261747
1.2317	0.000213333	0.000262304
1.2351	0.000203015	0.000263811
1.2384	0.000180716	0.000265582
1.2417	0.000170039	0.00026712
1.2451	0.000173528	0.000267799
1.2484	0.000185949	0.000266158
1.2517	0.000202703	0.000266429
1.2551	0.000194335	0.000266897
1.2584	0.000203825	0.000268181
1.2617	0.000202238	0.000268598
1.2651	0.000199625	0.000272597
1.2684	0.000195233	0.000274765
1.2717	0.000205752	0.000277306
1.275	0.000205423	0.000280007
1.2784	0.000191197	0.000284464
1.2817	0.000192292	0.000287011
1.285	0.000200915	0.000289617
1.2884	0.000210159	0.000291186
1.2917	0.000209849	0.000292081
1.295	0.000202399	0.000292881
1.2983	0.000203236	0.000294028
1.3017	0.00021008	0.000294706
1.305	0.00019422	0.000295103
1.3083	0.000187287	0.000295778
1.3117	0.000161611	0.000295765
1.315	0.000153915	0.000295815
1.3183	0.000163185	0.000298108
1.3217	0.000170943	0.000302152
1.325	0.000188283	0.00030652
1.3283	0.000196799	0.000311364
1.3316	0.000207239	0.000315437
1.335	0.000217291	0.000317531
1.3383	0.000213041	0.000319333
1.3416	0.000209825	0.000320455
1.3449	0.000211979	0.000320875
1.3483	0.000195634	0.000321166
1.3516	0.000185927	0.000322678
1.3549	0.000194095	0.000324155
1.3583	0.000221519	0.000326444
1.3616	0.000216155	0.000329313
1.3649	0.000195226	0.000332209
1.3682	0.000195615	0.000334105
1.3716	0.00020941	0.000336297
1.3749	0.000203695	0.000338162
1.3782	0.000187236	0.000339648
1.3815	0.000187887	0.000341713
1.3849	0.000202316	0.000344562
1.3882	0.00018893	0.000347351
1.3915	0.000166881	0.000349829
1.3949	0.000157974	0.000352688
1.3982	0.00014701	0.000355739
1.4015	0.000139508	0.000358161
1.4048	0.000153208	0.000359966
1.4082	0.000173925	0.000362271
1.4115	0.000176137	0.000364354
1.4148	0.000179111	0.000366437
1.4181	0.0001613	0.000368343
1.4215	0.000160331	0.00037094
1.4248	0.000163063	0.000373493
1.4281	0.000154296	0.000376198
1.4314	0.000141228	0.000378502
1.4348	0.000125105	0.000381136
1.4381	0.00012746	0.000383602
1.4414	0.0001302	0.000385872
1.4447	0.000123779	0.00038817
1.4481	0.000112627	0.000391112
1.4514	0.000114619	0.000394102
1.4547	0.000124278	0.00039622
1.458	0.000114423	0.000398711
1.4614	0.000112979	0.00040109
1.4647	0.000126471	0.000403416
1.468	0.000126455	0.000405997
1.4713	0.000106771	0.000409255
1.4747	7.2687e-05	0.000412111
1.478	7.06351e-05	0.000415295
1.4813	7.71244e-05	0.000418064
1.4846	8.52705e-05	0.000419745
1.4879	0.000111279	0.0004232
1.4913	8.24366e-05	0.000427377
1.4946	7.48066e-05	0.000430898
1.4979	7.37995e-05	0.000434451
1.5012	6.44984e-05	0.000439624
1.5046	7.46015e-05	0.000442971
1.5079	7.12906e-05	0.000445499
1.5112	5.1788e-05	0.000448078
1.5145	4.927e-05	0.000450678
1.5178	6.15662e-05	0.000452844
1.5212	7.39455e-05	0.000452912
1.5245	5.47023e-05	0.000456696
1.5278	2.57615e-05	0.000460831
1.5311	6.76465e-06	0.000465005
1.5345	-1.87143e-06	0.000468936
1.5378	2.66957e-06	0.000475444
1.5411	-5.17396e-06	0.000478541
1.5444	-1.16164e-05	0.000481412
1.5477	-3.61595e-06	0.000484449
1.5511	-1.2207e-05	0.00048366
1.5544	-1.03669e-05	0.000486246
1.5577	4.37228e-07	0.000489193
1.561	-3.53342e-05	0.00049272
1.5643	-4.86735e-05	0.000496023
1.5677	-3.13587e-05	0.000503655
1.571	-3.21815e-05	0.000508344
1.5743	-4.95478e-05	0.000512482
1.5776	-7.20392e-05	0.000516171
1.5809	-9.07283e-05	0.000520603
1.5843	-9.53603e-05	0.000524897
1.5876	-0.000108897	0.000529466
1.5909	-0.000108369	0.000534364
1.5942	-0.00010149	0.00053936
1.5975	-0.000102275	0.000544923
1.6009	-0.000103088	0.000550285
1.6042	-0.000101312	0.000554337
1.6075	-9.56721e-05	0.000558119
1.6108	-0.000109158	0.000562792
1.6141	-0.000120111	0.000566946
1.6175	-0.000129768	0.000570724
1.6208	-0.000125405	0.000575718
1.6241	-0.000127421	0.000581166
1.6274	-0.000148583	0.000584935
1.6307	-0.000163363	0.000588834
1.6341	-0.000184503	0.000594089
1.6374	-0.000177555	0.00059909
1.6407	-0.000168032	0.000603832
1.644	-0.000170016	0.000610013
1.6473	-0.000194969	0.000616534
1.6506	-0.00020076	0.000623053
1.654	-0.000178483	0.000629134
1.6573	-0.000163915	0.000635485
1.6606	-0.000168482	0.000641644
1.6639	-0.000192127	0.000646495
1.6672	-0.000227235	0.000650549
1.6705	-0.000211375	0.000655178
1.6739	-0.000195529	0.000659262
1.6772	-0.000203902	0.000664501
1.6805	-0.000223773	0.000651083
1.6838	-0.000239808	0.000637159
1.6871	-0.000218804	0.000621874
1.6904	-0.000224633	0.000628896
1.6938	-0.000233011	0.000635008
1.6971	-0.000271971	0.000660609
1.7004	-0.000267539	0.000684963
1.7037	-0.000247827	0.000709524
1.707	-0.000253637	0.000715638
1.7103	-0.000265807	0.000721941
1.7136	-0.000276676	0.00072873
1.717	-0.00029266	0.000734995
1.7203	-0.000297153	0.00074156
1.7236	-0.000293992	0.000746917
1.7269	-0.000306193	0.00075087
1.7302	-0.000320944	0.000755113
1.7335	-0.000324176	0.000760168
1.7368	-0.00033373	0.000765019
1.7402	-0.000343282	0.00077107
1.7435	-0.000328637	0.000777482
1.7468	-0.000335687	0.000782545
1.7501	-0.000346573	0.000788262
1.7534	-0.000342136	0.000793091
1.7567	-0.000344075	0.000795937
1.76	-0.000348554	0.000799904
1.7634	-0.000362004	0.000805362
1.7667	-0.000383163	0.000811004
1.77	-0.000372372	0.000816983
1.7733	-0.000374347	0.000823903
1.7766	-0.00039165	0.000829978
1.7799	-0.000379577	0.000834295
1.7832	-0.000371353	0.000836659
1.7865	-0.000373363	0.000840414
1.7899	-0.000354927	0.000844722
1.7932	-0.000347962	0.000848832
1.7965	-0.000353803	0.000853831
1.7998	-0.000343057	0.000858594
1.8031	-0.000341232	0.000861056
1.8064	-0.000345771	0.000863127
1.8097	-0.000333731	0.000865704
1.813	-0.00032298	0.000868711
1.8163	-0.000337729	0.000872518
1.8197	-0.000355076	0.00087711
1.823	-0.000360955	0.00088026
1.8263	-0.000352778	0.000882154
1.8296	-0.000342116	0.000884075
1.8329	-0.000327665	0.000885998
1.8362	-0.000350173	0.00088653
1.8395	-0.000375213	0.000887587
1.8428	-0.000382397	0.000889845
1.8461	-0.000383207	0.000891135
1.8494	-0.000376381	0.000892361
1.8528	-0.000350418	0.000894675
1.8561	-0.000309118	0.000896381
1.8594	-0.000286982	0.000897774
1.8627	-0.00030701	0.000899155
1.866	-0.000302819	0.000899216
1.8693	-0.000294719	0.0008983
1.8726	-0.000273901	0.000897177
1.8759	-0.000267143	0.000896421
1.8792	-0.00026298	0.000896995
1.8825	-0.000248661	0.000897177
1.8858	-0.000238071	0.00089641
1.8892	-0.00023508	0.000896904
1.8925	-0.000250087	0.000897026
1.8958	-0.000284233	0.000893983
1.8991	-0.000271119	0.000891668
1.9024	-0.000232511	0.000891134
1.9057	-0.000232195	0.000889746
1.909	-0.000217951	0.000887364
1.9123	-0.000192142	0.000885173
1.9156	-0.000189327	0.000883474
1.9189	-0.000180063	0.00088169
1.9222	-0.000136402	0.000879885
1.9255	-0.000132417	0.000877714
1.9288	-0.000146293	0.000876339
1.9321	-0.000134561	0.000874719
1.9354	-0.000127886	0.000872327
1.9387	-0.000141749	0.00086964
1.9421	-0.000133925	0.000866463
1.9454	-0.000115869	0.000862513
1.9487	-7.87394e-05	0.000859218
1.952	-5.18586e-05	0.000855503
1.9553	-6.45184e-05	0.000850955
1.9586	-8.61232e-05	0.000846491
1.9619	-6.82146e-05	0.00084326
1.9652	-2.47275e-05	0.000840412
1.9685	-1.93821e-05	0.000838044
1.9718	-1.15416e-05	0.000835956
1.9751	8.85741e-06	0.000833952
1.9784	-3.99093e-08	0.000831257
1.9817	-2.1696e-05	0.000827722
1.985	-2.56152e-06	0.000825099
1.9883	4.33816e-05	0.000822209
1.9916	8.04374e-05	0.000819042
1.9949	6.13949e-05	0.000817082
1.9982	3.71503e-05	0.000814164
2.0015	6.63939e-05	0.000809865
2.0048	0.000112454	0.000806467
2.0081	0.000143035	0.000804082
2.0114	0.000144171	0.000800512
2.0147	0.000130004	0.000798018
2.018	0.000120997	0.000794899
2.0213	0.000145029	0.00079161
2.0246	0.000152708	0.000788144
2.0279	0.00014243	0.000785021
2.0312	0.000150074	0.000781229
2.0345	0.000257194	0.000778335
2.0378	0.000267136	0.000774986
2.0411	0.000261905	0.000771767
2.0444	0.000286165	0.000769417
2.0478	0.000282242	0.00076757
2.0511	0.000275738	0.000766223
2.0544	0.000242417	0.000765804
2.0577	0.000247309	0.000765449
2.061	0.000264939	0.000764168
2.0643	0.00028643	0.00076247
2.0676	0.000286218	0.000760764
2.0709	0.000282012	0.000758856
2.0741	0.00029071	0.000756496
2.0774	0.000319962	0.000753869
2.0807	0.000329964	0.000752619
2.084	0.000383313	0.000753019
2.0873	0.000377964	0.000752904
2.0906	0.000362429	0.000751748
2.0939	0.000363536	0.000751255
2.0972	0.000368417	0.000750036
2.1005	0.000373249	0.000746476
2.1038	0.000420201	0.000743258
2.1071	0.000445413	0.000741738
2.1104	0.000434924	0.000738503
2.1137	0.000439716	0.000735805
2.117	0.000431843	0.000735465
2.1203	0.000400973	0.000735799
2.1236	0.000417255	0.000733706
2.1269	0.000451442	0.000733932
2.1302	0.000443549	0.000734955
2.1335	0.000425361	0.000730792
2.1368	0.000437765	0.000729421
2.1401	0.000456554	0.000731386
2.1434	0.000494301	0.000732377
2.1467	0.000479998	0.000731355
2.15	0.000470867	0.000733853
2.1533	0.000496075	0.000733692
2.1566	0.000516096	0.000731326
2.1599	0.000518295	0.000729132
2.1632	0.000503886	0.000729144
2.1665	0.000520096	0.000730406
2.1698	0.000519814	0.000730435
2.1731	0.000523341	0.000731297
2.1764	0.000543407	0.000731199
2.1796	0.000509841	0.000729054
2.1829	0.000526071	0.000726052
2.1862	0.000567792	0.000724416
2.1895	0.000563467	0.000722544
