# Supplementary material for: Small angle X-ray scattering data and structure factor fitting for the study of the quaternary structure of the spermidine N-acetyltransferase SpeG
Source: Data Brief. 2015 Nov 30;6:47–52. doi: 10.1016/j.dib.2015.11.044 (PMC4688414; doi:10.1016/j.dib.2015.11.044)
Supplement: Supplementary file 1 — Supplementary material [file mmc1.zip › Data-in-brief data/fig1c-1p6.dat]

# ./spes/plot_files/mean_plot_files/347_os.dat is <q>:((1/SF(<q>,1.59938617805651))*((1.0*(<347,mean,m2>*1.0-<342,mean,m2>*1.0*(1.0-0.00118354577176182)-<311,mean,m2>*1.0*0.00118354577176182)/1.59938617805651)+0)):((1/SF(<q>,1.59938617805651))*(1.0*sqrt((<347,mean,m2>*1.0)**2+(<342,mean,m2>*1.0*(1.0-0.00118354577176182))**2+(<311,mean,m2>*1.0*0.00118354577176182)**2)/1.59938617805651))
0.0071732	0.18784	0.00190663
0.0075411	0.189163	0.00190643
0.0079089	0.18976	0.00190622
0.0082768	0.189874	0.00205159
0.0086446	0.189658	0.00221898
0.0090125	0.18821	0.00218489
0.0093804	0.187637	0.00214934
0.0097482	0.1879	0.00207234
0.010116	0.187632	0.00192534
0.010484	0.186298	0.00184298
0.010852	0.184767	0.0017447
0.01122	0.183595	0.00152679
0.011588	0.182157	0.00144511
0.011955	0.1816	0.001397
0.012323	0.180794	0.0012821
0.012691	0.180317	0.001324
0.013059	0.178914	0.00157674
0.013427	0.177152	0.00179559
0.013795	0.176339	0.00194346
0.014163	0.175512	0.00210103
0.01453	0.174105	0.00226009
0.014898	0.17257	0.002287
0.015266	0.171781	0.00219867
0.015634	0.170749	0.00208366
0.016002	0.16927	0.00188984
0.01637	0.168157	0.00161465
0.016738	0.166939	0.00138159
0.017105	0.165182	0.00129869
0.017473	0.16375	0.00134151
0.017841	0.162954	0.00143615
0.018209	0.161775	0.00155892
0.018577	0.160405	0.00155125
0.018945	0.158572	0.00154668
0.019312	0.157187	0.00153183
0.01968	0.156206	0.00149775
0.020048	0.154651	0.00144186
0.020416	0.153314	0.00154267
0.020784	0.152147	0.00157969
0.021152	0.150254	0.0015666
0.02152	0.148465	0.00144736
0.021887	0.147161	0.00131998
0.022255	0.14597	0.00117031
0.022623	0.144263	0.00120112
0.022991	0.142794	0.00130427
0.023359	0.141399	0.00147087
0.023727	0.139441	0.00156435
0.024095	0.137924	0.00159413
0.024462	0.136603	0.00158748
0.02483	0.135136	0.0015679
0.025198	0.133314	0.00149025
0.025566	0.131216	0.00143927
0.025934	0.129528	0.001414
0.026302	0.127963	0.00132444
0.02667	0.12634	0.00123226
0.027037	0.124777	0.00120261
0.027405	0.123276	0.00121824
0.027773	0.121836	0.00121329
0.028141	0.120281	0.00120905
0.028509	0.118618	0.00121719
0.028877	0.117334	0.00121071
0.029245	0.115811	0.00112753
0.029612	0.113987	0.00111986
0.02998	0.112129	0.00111001
0.030348	0.110613	0.00108186
0.030716	0.108952	0.00108285
0.031084	0.107479	0.00109637
0.031452	0.106062	0.00106908
0.03182	0.104493	0.0010424
0.032187	0.102995	0.000977429
0.032555	0.101438	0.000876627
0.032923	0.100098	0.000914989
0.033291	0.0984685	0.000918262
0.033659	0.0967114	0.000894285
0.034027	0.0952292	0.000906444
0.034395	0.0937439	0.000908433
0.034762	0.0921932	0.000833367
0.03513	0.0907462	0.000794001
0.035498	0.0892042	0.00078484
0.035866	0.0876335	0.000826642
0.036234	0.0863621	0.000856828
0.036602	0.0848666	0.0008613
0.03697	0.0834004	0.000897884
0.037337	0.0817898	0.00091575
0.037705	0.0802525	0.000845085
0.038073	0.07885	0.000802646
0.038441	0.0771957	0.000795408
0.038809	0.0756313	0.000727016
0.039177	0.0743649	0.000713926
0.039545	0.0731159	0.000760954
0.039912	0.0715327	0.000778294
0.04028	0.0700764	0.000820451
0.040648	0.0687466	0.000883953
0.041016	0.0676057	0.000877688
0.041384	0.0664792	0.000879864
0.041752	0.065084	0.000934635
0.04212	0.0638092	0.000899188
0.042487	0.0625931	0.000821221
0.042855	0.0611141	0.0007925
0.043223	0.0596921	0.000740211
0.043591	0.0583529	0.000630743
0.043959	0.0572668	0.000610691
0.044327	0.0559654	0.000663035
0.044695	0.054701	0.000684618
0.045062	0.0536649	0.000688978
0.04543	0.0526507	0.00070229
0.045798	0.0513257	0.000695114
0.046166	0.0501314	0.000616144
0.046534	0.0488249	0.000543672
0.046902	0.0477783	0.000511823
0.04727	0.0468212	0.000476649
0.047637	0.0457575	0.000478638
0.048005	0.0445761	0.000488673
0.048373	0.0433322	0.000507967
0.048741	0.0423045	0.000738479
0.049109	0.0413041	0.00130472
0.049477	0.0408119	0.00185603
0.049845	0.0404035	0.00185923
0.050212	0.0396203	0.00185646
0.05058	0.0375563	0.00177711
0.050948	0.0365735	0.00142156
0.051316	0.0356239	0.000547693
0.051684	0.0345824	0.000568819
0.052052	0.033563	0.000569741
0.052419	0.0326296	0.000568632
0.052787	0.0319745	0.000535913
0.053155	0.0311197	0.00048615
0.053523	0.0303339	0.000448292
0.053891	0.0294067	0.000456435
0.054259	0.028603	0.000472076
0.054627	0.0278398	0.000478817
0.054994	0.0270619	0.000479867
0.055362	0.0262445	0.000478457
0.05573	0.0254482	0.000490891
0.056098	0.0246159	0.000466813
0.056466	0.0240224	0.000469305
0.056834	0.0232766	0.000491794
0.057202	0.0225671	0.000529827
0.057569	0.0218836	0.000507377
0.057937	0.0214432	0.000510731
0.058305	0.0207958	0.000517134
0.058673	0.0200195	0.000498711
0.059041	0.0194676	0.000449243
0.059409	0.0188276	0.000446264
0.059777	0.0183592	0.000448965
0.060144	0.0177334	0.000437931
0.060512	0.0169812	0.00042684
0.06088	0.0165392	0.000425265
0.061248	0.0159955	0.000423736
0.061616	0.0154939	0.00042591
0.061984	0.0150869	0.000425885
0.062352	0.0146653	0.000432199
0.062719	0.0140454	0.000422913
0.063087	0.0135814	0.000407228
0.063455	0.0131702	0.00039396
0.063823	0.012841	0.000386664
0.064191	0.012477	0.000390177
0.064559	0.0119412	0.00039257
0.064926	0.0115487	0.000398514
0.065294	0.0111966	0.000399669
0.065662	0.0108202	0.000392633
0.06603	0.0103965	0.000394163
0.066398	0.0101426	0.000385564
0.066766	0.00986313	0.000378121
0.067134	0.00952542	0.000367603
0.067501	0.00928307	0.000365647
0.067869	0.00893506	0.000349909
0.068237	0.00858221	0.000355935
0.068605	0.00836399	0.00035893
0.068973	0.00811179	0.000363479
0.069341	0.00781779	0.000371454
0.069709	0.0075808	0.000373751
0.070076	0.00722889	0.000373885
0.070444	0.0069397	0.000368585
0.070812	0.00697357	0.000362722
0.07118	0.00682382	0.000357869
0.071548	0.00646543	0.000355325
0.071916	0.00635395	0.000348753
0.072284	0.00602152	0.000343057
0.072651	0.0058513	0.000345026
0.073019	0.00568792	0.00034279
0.073387	0.00552288	0.000337573
0.073755	0.00541208	0.000334914
0.074123	0.00525615	0.000339469
0.074491	0.00508003	0.000340548
0.074858	0.00494192	0.000338445
0.075226	0.00496313	0.000350836
0.075594	0.00484469	0.000352812
0.075962	0.00470063	0.00034539
0.07633	0.00454994	0.000339643
0.076698	0.00444858	0.000338307
0.077066	0.00438464	0.000329409
0.077433	0.00418899	0.000325884
0.077801	0.00404569	0.000328435
0.078169	0.00399076	0.000331166
0.078537	0.00399267	0.000327647
0.078905	0.00393996	0.000319354
0.079273	0.00384382	0.00031727
0.079641	0.00380377	0.000315058
0.080008	0.00377091	0.0003138
0.080376	0.00369098	0.000316811
0.080744	0.00362709	0.000323226
0.081112	0.00359737	0.000334278
0.08148	0.00359797	0.000338407
0.081848	0.00362179	0.00034509
0.082215	0.00356547	0.000344768
0.082583	0.00353939	0.000339682
0.082951	0.00348814	0.00036483
0.083319	0.00345292	0.000403444
0.083687	0.0035884	0.000412302
0.084055	0.00362498	0.000412982
0.084423	0.00345178	0.000414013
0.08479	0.00337756	0.000383765
0.085158	0.00340287	0.000342677
0.085526	0.0033519	0.000333169
0.085894	0.00334671	0.000331387
0.086262	0.00337358	0.000328995
0.08663	0.00334471	0.000334476
0.086998	0.00333988	0.000343132
0.087365	0.00327361	0.000339678
0.087733	0.00318991	0.000339607
0.088101	0.00319867	0.000344151
0.088469	0.00332886	0.000339606
0.088837	0.00337968	0.000331043
0.089205	0.00327037	0.000331039
0.089572	0.00323645	0.000329125
0.08994	0.00323865	0.000325852
0.090308	0.00324432	0.000324462
0.090676	0.00327571	0.000320902
0.091044	0.00331332	0.000318273
0.091412	0.0034087	0.000321945
0.09178	0.00343936	0.000319989
0.092147	0.00342251	0.0003261
0.092515	0.00335909	0.000327891
0.092883	0.00334456	0.000330855
0.093251	0.00332858	0.000330699
0.093619	0.00331851	0.000334422
0.093987	0.00332016	0.000330663
0.094354	0.00330366	0.00033144
0.094722	0.00333732	0.000330199
0.09509	0.00336018	0.000328372
0.095458	0.00333382	0.000328465
0.095826	0.00328558	0.000324589
0.096194	0.00328648	0.000321294
0.096562	0.00334254	0.000316366
0.096929	0.00333666	0.000317427
0.097297	0.00332164	0.000319785
0.097665	0.00336338	0.000321123
0.098033	0.0034028	0.000323411
0.098401	0.00339061	0.00032289
0.098769	0.00340902	0.000321255
0.099136	0.00331804	0.000314197
0.099504	0.00322811	0.000317096
0.099872	0.00327479	0.000315059
0.10024	0.00324537	0.000314706
0.10061	0.00320996	0.000313262
0.10098	0.00324518	0.000319726
0.10134	0.00339382	0.000324398
0.10171	0.00332275	0.000336865
0.10208	0.00324804	0.000358234
0.10245	0.00319649	0.000367268
0.10281	0.00314696	0.000361635
0.10318	0.00318856	0.000354088
0.10355	0.00320249	0.000342894
0.10392	0.00318185	0.000333509
0.10429	0.00321935	0.000329404
0.10465	0.00318006	0.000328778
0.10502	0.00310841	0.000331758
0.10539	0.00304127	0.000343173
0.10576	0.00304752	0.000342283
0.10613	0.00311016	0.000373262
0.10649	0.00305822	0.000389935
0.10686	0.0031348	0.000393306
0.10723	0.00302498	0.000386743
0.1076	0.0028868	0.000378687
0.10796	0.00288263	0.000350394
0.10833	0.00294965	0.000337529
0.1087	0.00294784	0.000333953
0.10907	0.00287435	0.000334225
0.10944	0.00272682	0.000337762
0.1098	0.00280617	0.000337308
0.11017	0.00277626	0.000340107
0.11054	0.00275637	0.000339002
0.11091	0.00273467	0.000339162
0.11128	0.00269646	0.000332276
0.11164	0.00260775	0.000324888
0.11201	0.00258216	0.000317366
0.11238	0.00258138	0.000314877
0.11275	0.00258489	0.000310047
0.11311	0.00246438	0.000309969
0.11348	0.0023784	0.000308562
0.11385	0.00231677	0.000307962
0.11422	0.00231191	0.000305161
0.11459	0.00229624	0.000304308
0.11495	0.00227035	0.000306756
0.11532	0.00228517	0.000311523
0.11569	0.00217524	0.000311821
0.11606	0.00211102	0.000317644
0.11643	0.00207805	0.000317244
0.11679	0.00213594	0.000315501
0.11716	0.00211527	0.000313117
0.11753	0.00201316	0.000309936
0.1179	0.00194664	0.000305457
0.11826	0.00183918	0.000304752
0.11863	0.00183929	0.000301785
0.119	0.00181839	0.000297047
0.11937	0.00181884	0.000297528
0.11974	0.00181755	0.000296015
0.1201	0.00176606	0.000297544
0.12047	0.00166849	0.000301506
0.12084	0.00167882	0.000305845
0.12121	0.00164397	0.000305499
0.12157	0.00157969	0.000309336
0.12194	0.00162002	0.000311724
0.12231	0.00164688	0.000312243
0.12268	0.00158626	0.000314153
0.12305	0.00149406	0.0003192
0.12341	0.00147828	0.000318599
0.12378	0.00141269	0.000390225
0.12415	0.00140651	0.000625062
0.12452	0.00146546	0.000697832
0.12489	0.00179455	0.000703148
0.12525	0.00150365	0.000704468
0.12562	0.0012901	0.000667637
0.12599	0.00118323	0.00045221
0.12636	0.0011427	0.000323407
0.12672	0.00111846	0.000306799
0.12709	0.00112364	0.000305129
0.12746	0.00115914	0.000302674
0.12783	0.00112461	0.000303148
0.1282	0.0010878	0.00030253
0.12856	0.000989659	0.000301896
0.12893	0.000933284	0.000297686
0.1293	0.000911047	0.000296225
0.12967	0.000963955	0.000298949
0.13004	0.000941533	0.00030065
0.1304	0.000876231	0.000302332
0.13077	0.000858261	0.000310077
0.13114	0.00088527	0.000314934
0.13151	0.000884985	0.000316529
0.13187	0.000823743	0.000317868
0.13224	0.000826689	0.000319809
0.13261	0.000797693	0.000311907
0.13298	0.00076355	0.000304668
0.13335	0.000662647	0.000303548
0.13371	0.000663391	0.000305017
0.13408	0.000658129	0.000304665
0.13445	0.000675366	0.000312375
0.13482	0.000642755	0.000319169
0.13518	0.000609547	0.000316218
0.13555	0.000622787	0.000312624
0.13592	0.000624592	0.000309867
0.13629	0.00060167	0.000301646
0.13666	0.000593342	0.000298385
0.13702	0.000551654	0.000297641
0.13739	0.000503842	0.000300384
0.13776	0.000476971	0.000306152
0.13813	0.00046041	0.000309725
0.1385	0.000425257	0.000309246
0.13886	0.000430903	0.000310659
0.13923	0.000402273	0.000309638
0.1396	0.000393781	0.000305821
0.13997	0.000372719	0.000305334
0.14033	0.000356908	0.000305097
0.1407	0.000425717	0.000305961
0.14107	0.000437846	0.000306248
0.14144	0.000458924	0.000304899
0.14181	0.000460405	0.000302993
0.14217	0.000402803	0.000301796
0.14254	0.000445756	0.000304453
0.14291	0.000419353	0.000306031
0.14328	0.000404451	0.000304705
0.14364	0.000412491	0.000304382
0.14401	0.000373402	0.000304389
0.14438	0.000373564	0.000302799
0.14475	0.000374039	0.000300447
0.14512	0.000384423	0.000300194
0.14548	0.000328665	0.000298117
0.14585	0.000337262	0.000298063
0.14622	0.000352077	0.000302887
0.14659	0.000361096	0.000305699
0.14696	0.000345781	0.00030719
0.14732	0.000316876	0.00031144
0.14769	0.000303439	0.000311756
0.14806	0.000340839	0.000307412
0.14843	0.000370258	0.000304158
0.14879	0.000391703	0.000304803
0.14916	0.000345244	0.000301434
0.14953	0.000330018	0.000300782
0.1499	0.000320078	0.000297638
0.15027	0.000355656	0.000297031
0.15063	0.000387546	0.000297471
0.151	0.000382549	0.000298803
0.15137	0.000374407	0.000298013
0.15174	0.000350968	0.000299053
0.15211	0.000336626	0.000299661
0.15247	0.000360692	0.00030063
0.15284	0.000349576	0.000299689
0.15321	0.000319312	0.000306907
0.15358	0.000273336	0.000308704
0.15394	0.000325626	0.000308501
0.15431	0.000395606	0.000306664
0.15468	0.000368167	0.000305937
0.15505	0.000347646	0.00030232
0.15542	0.000322072	0.000301606
0.15578	0.000359374	0.000299568
0.15615	0.000351574	0.000299547
0.15652	0.000360386	0.000299989
0.15689	0.000331614	0.000297455
0.15725	0.000347433	0.000296045
0.15762	0.000348303	0.000298519
0.15799	0.000369358	0.000304953
0.15836	0.00036758	0.00033342
0.15873	0.000409121	0.000337674
0.15909	0.000487506	0.000340857
0.15946	0.000406775	0.000339987
0.15983	0.00040849	0.000333168
0.1602	0.000333413	0.000308624
0.16057	0.00034777	0.000304917
0.16093	0.000403263	0.000300341
0.1613	0.000443427	0.000301047
0.16167	0.000381885	0.000301844
0.16204	0.000401222	0.000299202
0.1624	0.000438265	0.000296229
0.16277	0.000403929	0.000297251
0.16314	0.00037915	0.000296503
0.16351	0.000394205	0.000299672
0.16388	0.000415862	0.000296798
0.16424	0.000427979	0.000297383
0.16461	0.000470381	0.000296077
0.16498	0.000467554	0.000300209
0.16535	0.000438141	0.000300308
0.16571	0.000445009	0.000303462
0.16608	0.000428641	0.000303601
0.16645	0.000468405	0.000304925
0.16682	0.00042499	0.000302669
0.16719	0.000421465	0.000300603
0.16755	0.000436026	0.00029968
0.16792	0.000480207	0.000300639
0.16829	0.000433027	0.000301722
0.16866	0.000390883	0.000299807
0.16902	0.000387607	0.00029899
0.16939	0.000391145	0.000299311
0.16976	0.000395635	0.000300981
0.17013	0.000396403	0.000302599
0.1705	0.000419574	0.000307905
0.17086	0.000423742	0.000310608
0.17123	0.000413754	0.000311875
0.1716	0.000439899	0.000310943
0.17197	0.000405885	0.000307571
0.17234	0.000426712	0.000304441
0.1727	0.000429897	0.000303422
0.17307	0.000378461	0.000301169
0.17344	0.00039782	0.000300298
0.17381	0.000399691	0.000301012
0.17417	0.000428618	0.000299877
0.17454	0.000439682	0.000296067
0.17491	0.000373339	0.000295067
0.17528	0.000390072	0.000295248
0.17565	0.000418764	0.000295264
0.17601	0.00036948	0.000294871
0.17638	0.00034377	0.000302158
0.17675	0.000354707	0.000315411
0.17712	0.000393033	0.00031649
0.17748	0.000428175	0.00032672
0.17785	0.000419601	0.000331981
0.17822	0.000396727	0.000327655
0.17859	0.000434654	0.000316089
0.17896	0.000366164	0.000314698
0.17932	0.000363746	0.000304253
0.17969	0.00035802	0.0002987
0.18006	0.000342055	0.00029953
0.18043	0.000392209	0.000299843
0.1808	0.000364128	0.000301235
0.18116	0.000317641	0.000301749
0.18153	0.000378533	0.000301581
0.1819	0.000377861	0.000303943
0.18227	0.000293936	0.000305062
0.18263	0.000267279	0.000306624
0.183	0.000330581	0.000308928
0.18337	0.000369717	0.000308466
0.18374	0.0003904	0.00030362
0.18411	0.000348587	0.00030259
0.18447	0.000303153	0.000302706
0.18484	0.000281238	0.000303497
0.18521	0.000321934	0.000303663
0.18558	0.000312908	0.000305498
0.18594	0.00035935	0.000303906
0.18631	0.000378378	0.000300174
0.18668	0.000328204	0.000298418
0.18705	0.00029693	0.00029896
0.18742	0.000280925	0.000297597
0.18778	0.000311638	0.000297824
0.18815	0.000274927	0.000298983
0.18852	0.000253167	0.000296912
0.18889	0.000255853	0.000295753
0.18925	0.000303729	0.000296691
0.18962	0.000269074	0.000299939
0.18999	0.000292836	0.000299733
0.19036	0.000317816	0.000300399
0.19073	0.000291448	0.000302777
0.19109	0.000270283	0.000303806
0.19146	0.000277481	0.000300168
0.19183	0.000258114	0.000302681
0.1922	0.0002475	0.000313744
0.19257	0.000244165	0.000314412
0.19293	0.000318537	0.000312759
0.1933	0.000310521	0.000314904
0.19367	0.000279073	0.000313186
0.19404	0.000244959	0.000303111
0.1944	0.000289274	0.000302525
0.19477	0.000270345	0.000302705
0.19514	0.000289954	0.000302674
0.19551	0.000297649	0.000304719
0.19588	0.000278067	0.000304522
0.19624	0.000224176	0.000303309
0.19661	0.000232463	0.000305622
0.19698	0.000265178	0.000307558
0.19735	0.000226163	0.000304661
0.19771	0.000206304	0.000306219
0.19808	0.000233492	0.000311283
0.19845	0.000235104	0.00031088
0.19882	0.000226679	0.000308211
0.19919	0.000280813	0.000307135
0.19955	0.000271053	0.000302173
0.19992	0.000241815	0.000295559
0.20029	0.000212652	0.000291901
0.20066	0.000251584	0.000290893
0.20102	0.000266808	0.000291455
0.20139	0.000235611	0.000291378
0.20176	0.000225021	0.000291303
0.20213	0.000251334	0.000292406
0.2025	0.000231867	0.000293114
0.20286	0.000230463	0.00029307
0.20323	0.000200653	0.00029459
0.2036	0.000236663	0.000295087
0.20397	0.000231743	0.000294578
0.20434	0.000185414	0.000292976
0.2047	0.000190354	0.000294512
0.20507	0.000199031	0.000302574
0.20544	0.000214192	0.000326791
0.20581	0.000207344	0.000360603
0.20617	0.000279214	0.00041172
0.20654	0.000367052	0.000480254
0.20691	0.00041388	0.000485291
0.20728	0.000428916	0.00047066
0.20765	0.000293429	0.000450734
0.20801	0.000263618	0.000405983
0.20838	0.000299146	0.000324019
0.20875	0.000287676	0.000311744
0.20912	0.000251671	0.000309902
0.20948	0.000231044	0.000302948
0.20985	0.000238075	0.000303218
0.21022	0.00023214	0.000303127
0.21059	0.000296402	0.000316127
0.21096	0.000342155	0.000343787
0.21132	0.000357402	0.000363475
0.21169	0.000373294	0.000373187
0.21206	0.000386359	0.000390075
0.21243	0.000342297	0.000395098
0.21279	0.000335298	0.000371139
0.21316	0.000325083	0.000350688
0.21353	0.000307758	0.000338413
0.2139	0.000367115	0.000321525
0.21427	0.00036294	0.000334386
0.21463	0.000358572	0.000339145
0.215	0.00041261	0.000341341
0.21537	0.000338894	0.000317077
0.21574	0.000366328	0.000312961
0.21596	0.000305572	0.000277143
0.2161	0.000349566	0.000272533
0.21647	0.000323814	0.000271469
0.21684	0.000318653	0.000300565
0.21721	0.000310133	0.000297335
0.21758	0.000365226	0.000296105
0.21794	0.000318442	0.000295984
0.21831	0.000326833	0.000293851
0.21868	0.000325344	0.000263801
0.21905	0.000307095	0.000264928
0.2193	0.00032204	0.000266607
0.21941	0.000300091	0.000272139
0.21978	0.000326038	0.000280008
0.22015	0.000311144	0.000308444
0.22052	0.000283243	0.00030904
0.22089	0.0003054	0.000307029
0.22125	0.000333031	0.000301929
0.22162	0.000348705	0.000297992
0.22199	0.000373526	0.000268316
0.22236	0.000324844	0.000268596
0.22265	0.000329415	0.000273238
0.22273	0.000319669	0.000275153
0.22309	0.000322524	0.000276001
0.22346	0.00033171	0.00030814
0.22383	0.000376574	0.000308888
0.2242	0.000356335	0.000305964
0.22456	0.000355019	0.000304375
0.22493	0.000364013	0.000301087
0.2253	0.000328525	0.00026803
0.22567	0.00033442	0.000268984
0.226	0.000329926	0.000270776
0.22604	0.000332594	0.000276208
0.2264	0.00029136	0.000283514
0.22677	0.000301703	0.000313928
0.22714	0.000312534	0.000314441
0.22751	0.000320921	0.000312536
0.22787	0.000337525	0.000306613
0.22824	0.000366426	0.000300389
0.22861	0.000339236	0.000275946
0.22898	0.000339412	0.000274028
0.22935	0.000347386	0.00027473
0.22971	0.000331104	0.000283127
0.23008	0.000298784	0.000291912
0.23045	0.000347274	0.000314169
0.23082	0.000352457	0.000311238
0.23118	0.000352211	0.000309534
0.23155	0.000336979	0.000303417
0.23192	0.000346641	0.000294267
0.23229	0.000360958	0.000262862
0.23266	0.000349008	0.000269956
0.23269	0.000354615	0.000272633
0.23302	0.000336808	0.00027266
0.23339	0.000351542	0.000278343
0.23376	0.00034097	0.000306984
0.23413	0.000325604	0.000307576
0.23449	0.000331393	0.000276405
0.23486	0.00032698	0.000242468
0.23604	0.000349077	0.000198318
0.23939	0.000323972	0.00015051
0.24274	0.000314258	5.44457e-05
0.24609	0.000309264	5.44734e-05
0.24943	0.000297826	5.47213e-05
0.25278	0.00027931	5.35342e-05
0.25613	0.0002603	5.17315e-05
0.25948	0.000241544	5.16184e-05
0.26282	0.000225918	5.15739e-05
0.26617	0.00021347	5.09367e-05
0.26952	0.000213087	5.09584e-05
0.27287	0.000203529	5.18968e-05
0.27621	0.000194714	5.19297e-05
0.27956	0.000191262	5.23583e-05
0.28291	0.000182875	5.33797e-05
0.28626	0.000175751	5.388e-05
0.2896	0.000180133	5.46435e-05
0.29295	0.0001825	5.55252e-05
0.2963	0.000183116	5.52746e-05
0.29965	0.000171913	5.50289e-05
0.30299	0.000172154	5.4883e-05
0.30634	0.000173468	5.36262e-05
0.30969	0.000171783	5.21648e-05
0.31303	0.000166855	5.19546e-05
0.31638	0.000172979	5.14638e-05
0.31973	0.000185659	5.17403e-05
0.32308	0.000185964	5.17187e-05
0.32642	0.000191574	5.33701e-05
0.32977	0.000183826	5.43234e-05
0.33312	0.000191567	5.56944e-05
0.33646	0.000201571	5.61241e-05
0.33981	0.00020145	5.75886e-05
0.34316	0.000187015	5.67723e-05
0.34651	0.000184892	5.52485e-05
0.34985	0.000177277	5.39908e-05
0.3532	0.000175086	5.40277e-05
0.35655	0.000184886	5.38634e-05
0.35989	0.000186122	5.37639e-05
0.36324	0.000185061	5.47125e-05
0.36659	0.000184007	5.5324e-05
0.36993	0.000188579	5.45447e-05
0.37328	0.000191014	5.39127e-05
0.37663	0.000190567	5.40219e-05
0.37997	0.000180804	5.40629e-05
0.38332	0.000176241	5.50925e-05
0.38667	0.000182626	5.6104e-05
0.39001	0.000188827	5.60175e-05
0.39336	0.000190333	5.5429e-05
0.39671	0.000190894	5.52231e-05
0.40005	0.000190525	5.43826e-05
0.4034	0.000195343	5.41306e-05
0.40675	0.00019685	5.46979e-05
0.41009	0.000193169	5.54633e-05
0.41344	0.000191605	5.59302e-05
0.41679	0.000184095	5.65766e-05
0.42013	0.00018328	5.69322e-05
0.42348	0.000185599	5.68019e-05
0.42682	0.000190798	5.6727e-05
0.43017	0.000196045	5.64336e-05
0.43352	0.000199795	5.62043e-05
0.43686	0.000212	5.62874e-05
0.44021	0.000218569	5.53384e-05
0.44356	0.000221944	5.4402e-05
0.4469	0.000223955	5.38508e-05
0.45025	0.000227037	5.28383e-05
0.45359	0.000222854	5.21185e-05
0.45694	0.000235345	5.30412e-05
0.46029	0.000232486	5.44523e-05
0.46363	0.000228063	5.64884e-05
0.46698	0.00022731	5.7719e-05
0.47032	0.000223751	5.78587e-05
0.47367	0.000222693	5.77397e-05
0.47701	0.000222756	5.72303e-05
0.48036	0.000221132	5.62141e-05
0.48371	0.000215576	5.63595e-05
0.48705	0.000220084	5.67913e-05
0.4904	0.000221712	5.62592e-05
0.49374	0.000214344	5.55062e-05
0.49709	0.000212617	5.55807e-05
0.50043	0.000218751	5.52146e-05
0.50378	0.000225693	5.49841e-05
0.50713	0.00022752	5.60885e-05
0.51047	0.000226539	5.76592e-05
0.51382	0.000227237	5.88849e-05
0.51716	0.00022718	6.00895e-05
0.52051	0.000226567	6.07448e-05
0.52385	0.000231581	6.11378e-05
0.5272	0.000227346	6.1207e-05
0.53054	0.00022155	6.04503e-05
0.53389	0.000225437	5.97193e-05
0.53723	0.000232382	5.94419e-05
0.54058	0.000235083	5.95053e-05
0.54392	0.000230836	5.96789e-05
0.54727	0.00023109	5.97016e-05
0.55061	0.000233984	5.85442e-05
0.55396	0.000237005	5.88158e-05
0.5573	0.000235008	5.89747e-05
0.56065	0.000219335	5.95549e-05
0.56399	0.000219859	6.07772e-05
0.56734	0.000227927	6.11288e-05
0.57068	0.000233929	6.1235e-05
0.57403	0.000231011	6.09974e-05
0.57737	0.000231282	6.04614e-05
0.58071	0.000222291	6.01277e-05
0.58406	0.000220499	6.16976e-05
0.5874	0.000226709	6.20482e-05
0.59075	0.000228354	6.20592e-05
0.59409	0.000231369	6.32751e-05
0.59744	0.000235522	6.4536e-05
0.60078	0.000238414	6.56516e-05
0.60413	0.000229793	6.63357e-05
0.60747	0.000224123	6.58886e-05
0.61081	0.000230211	6.36477e-05
0.61416	0.000229858	6.2375e-05
0.6175	0.000226195	6.17349e-05
0.62085	0.000232583	6.14393e-05
0.62419	0.00023259	6.11312e-05
0.62753	0.000238292	6.28079e-05
0.63088	0.000233883	6.3497e-05
0.63422	0.00023666	6.36481e-05
0.63756	0.000241745	6.37955e-05
0.64091	0.000233577	6.55385e-05
0.64425	0.00021704	6.44059e-05
0.6476	0.000211189	6.39928e-05
0.65094	0.000215343	6.3608e-05
0.65428	0.000235489	6.2336e-05
0.65763	0.000229259	6.2805e-05
0.66097	0.000214849	6.51599e-05
0.66431	0.000221001	6.60264e-05
0.66766	0.000227283	6.65202e-05
0.671	0.000220488	6.79499e-05
0.67434	0.000218445	6.82478e-05
0.67769	0.000218217	6.84384e-05
0.68103	0.000219437	6.70434e-05
0.68437	0.000221092	6.58946e-05
0.68772	0.000210738	6.73152e-05
0.69106	0.00020263	6.59894e-05
0.6944	0.000200285	6.54271e-05
0.69774	0.000195377	6.65234e-05
0.70109	0.000204337	6.8108e-05
0.70443	0.000197556	6.76085e-05
0.70777	0.000188398	6.76621e-05
0.71111	0.000191051	6.61328e-05
0.71446	0.00017928	6.4679e-05
0.7178	0.000180301	6.29369e-05
0.72114	0.000171763	6.10378e-05
0.72448	0.00016073	6.08658e-05
0.72783	0.000155644	6.12899e-05
0.73117	0.000155672	6.33617e-05
0.73451	0.000146576	6.51789e-05
0.73785	0.00015179	6.53141e-05
0.7412	0.000152819	6.76238e-05
0.74454	0.000142851	6.97379e-05
0.74788	0.000148303	7.00854e-05
0.75122	0.000150717	7.0384e-05
0.75456	0.000154196	7.22513e-05
0.75791	0.000152856	7.27446e-05
0.76125	0.000151582	7.30809e-05
0.76459	0.000153928	7.35508e-05
0.76793	0.000153897	7.42055e-05
0.77127	0.000149565	7.51674e-05
0.77461	0.000152605	7.54585e-05
0.77796	0.000156764	7.51616e-05
0.7813	0.000155551	7.46659e-05
0.78464	0.000158151	7.4469e-05
0.78798	0.000166814	7.36976e-05
0.79132	0.000162788	7.324e-05
0.79466	0.00015257	7.37956e-05
0.798	0.000144925	7.48798e-05
0.80134	0.000146405	7.56715e-05
0.80469	0.000147134	7.64135e-05
0.80803	0.000134294	7.59448e-05
0.81137	0.000127714	7.60578e-05
0.81471	0.000127018	7.56448e-05
0.81805	0.000134059	7.52584e-05
0.82139	0.000135286	7.46852e-05
0.82473	0.000136702	7.53035e-05
0.82807	0.000134554	7.53863e-05
0.83141	0.000136727	7.56735e-05
0.83475	0.000139523	7.42486e-05
0.83809	0.000133321	7.32994e-05
0.84143	0.000125745	7.23565e-05
0.84477	0.000121602	7.24266e-05
0.84811	0.000112148	7.26558e-05
0.85145	0.000112941	7.47791e-05
0.85479	0.000111861	7.6995e-05
0.85813	0.000112909	7.92766e-05
0.86147	0.000116581	8.01081e-05
0.86481	0.00011863	8.04066e-05
0.86815	0.000122624	8.03849e-05
0.87149	0.000118423	8.03961e-05
0.87483	0.000116407	8.01782e-05
0.87817	0.000115464	7.96923e-05
0.88151	0.000112769	7.9414e-05
0.88485	0.000106629	7.95115e-05
0.88819	0.000107742	7.78599e-05
0.89153	0.000112168	7.62792e-05
0.89487	0.00010067	7.5488e-05
0.89821	9.6977e-05	7.4943e-05
0.90155	9.62197e-05	7.57561e-05
0.90489	0.000100716	7.77913e-05
0.90823	0.00010877	8.00385e-05
0.91157	0.000112777	8.1837e-05
0.9149	0.000114411	8.35558e-05
0.91824	0.000118147	8.40831e-05
0.92158	0.000121082	8.52525e-05
0.92492	0.0001212	8.5883e-05
0.92826	0.00011494	8.60315e-05
0.9316	0.000114565	8.63675e-05
0.93494	0.000120689	8.67179e-05
0.93827	0.000125561	8.67291e-05
0.94161	0.00012032	8.72063e-05
0.94495	0.000118899	8.83765e-05
0.94829	0.000114777	8.75544e-05
0.95163	0.000112912	8.61858e-05
0.95497	0.000113804	8.64368e-05
0.9583	0.00011517	8.63177e-05
0.96164	0.000121668	8.39328e-05
0.96498	0.000123309	8.55802e-05
0.96832	0.0001205	8.75929e-05
0.97165	0.000128381	8.79098e-05
0.97499	0.000128885	8.85927e-05
0.97833	0.000125892	9.08194e-05
0.98167	0.000132403	9.07328e-05
0.985	0.000138534	9.05773e-05
0.98834	0.000134861	9.04776e-05
0.99168	0.000132814	9.01515e-05
0.99502	0.000125204	9.03948e-05
0.99835	0.000126412	9.09489e-05
1.0017	0.000127751	9.16882e-05
1.005	0.000123649	9.2663e-05
1.0084	0.000123292	9.36901e-05
1.0117	0.000122682	9.46167e-05
1.015	0.000120131	9.54837e-05
1.0184	0.00011809	9.61098e-05
1.0217	0.000118488	9.62254e-05
1.025	0.000122955	9.59864e-05
1.0284	0.000130853	9.63113e-05
1.0317	0.000136499	9.48988e-05
1.0351	0.000143531	9.51956e-05
1.0384	0.000130813	9.51945e-05
1.0417	0.000133757	9.5635e-05
1.0451	0.000137216	9.57311e-05
1.0484	0.000142557	9.7551e-05
1.0517	0.000134649	9.80211e-05
1.0551	0.000128375	9.89688e-05
1.0584	0.000124665	9.95682e-05
1.0617	0.000121007	0.000100103
1.0651	0.000127851	0.000100786
1.0684	0.000134572	0.000101449
1.0717	0.000134038	0.000102101
1.0751	0.000133129	0.0001024
1.0784	0.000131483	0.000102548
1.0818	0.000129963	0.00010274
1.0851	0.000131688	0.000102368
1.0884	0.000132737	0.000101657
1.0918	0.000135465	0.000100414
1.0951	0.000136951	9.937e-05
1.0984	0.000120383	9.83882e-05
1.1018	0.000120303	9.94666e-05
1.1051	0.000133528	0.000100604
1.1084	0.000153074	0.00010276
1.1118	0.000145433	0.000104521
1.1151	0.00014091	0.000106251
1.1184	0.000138464	0.000106775
1.1218	0.000141222	0.000107693
1.1251	0.000147085	0.000108559
1.1284	0.000146004	0.000109324
1.1318	0.00014613	0.000109757
1.1351	0.000147502	0.000109639
1.1384	0.000143872	0.000109383
1.1418	0.000146931	0.000109322
1.1451	0.000154368	0.000109743
1.1484	0.000158867	0.000110868
1.1518	0.000159806	0.000110544
1.1551	0.000159871	0.000109841
1.1584	0.000158318	0.000109075
1.1618	0.000166268	0.000109566
1.1651	0.000173719	0.000109662
1.1684	0.000176096	0.000111419
1.1718	0.000174537	0.000113476
1.1751	0.000173742	0.000115603
1.1784	0.000179697	0.000116571
1.1818	0.000185459	0.000117421
1.1851	0.000186733	0.000118258
1.1884	0.000185814	0.000119034
1.1918	0.000182009	0.000119622
1.1951	0.000184839	0.000119954
1.1984	0.000186743	0.00012035
1.2018	0.000185023	0.000120971
1.2051	0.000180544	0.000121888
1.2084	0.000176304	0.000122753
1.2118	0.000177209	0.000123454
1.2151	0.000182743	0.000124414
1.2184	0.000184637	0.000125256
1.2218	0.000184545	0.000125763
1.2251	0.00018103	0.000126148
1.2284	0.000179876	0.000127033
1.2317	0.000173652	0.000127985
1.2351	0.000175863	0.000128583
1.2384	0.000174153	0.000129224
1.2417	0.000180577	0.000129965
1.2451	0.000186875	0.000130375
1.2484	0.00018648	0.000129733
1.2517	0.000182952	0.000130304
1.2551	0.000176133	0.000131131
1.2584	0.000176869	0.000132192
1.2617	0.000185071	0.000132572
1.2651	0.000194082	0.000134504
1.2684	0.00018697	0.000135329
1.2717	0.0001844	0.0001361
1.275	0.000176078	0.000136928
1.2784	0.000163646	0.000138698
1.2817	0.000163784	0.000139731
1.285	0.000176989	0.000140749
1.2884	0.000187987	0.000141697
1.2917	0.00018925	0.000142418
1.295	0.00018752	0.000143166
1.2983	0.000182279	0.00014397
1.3017	0.000179047	0.000144715
1.305	0.000185146	0.000145107
1.3083	0.000197553	0.00014566
1.3117	0.000208917	0.000145797
1.315	0.000198881	0.000146058
1.3183	0.000189772	0.000147223
1.3217	0.000191313	0.000148667
1.325	0.000200053	0.000150283
1.3283	0.000208901	0.000152398
1.3316	0.000218009	0.000153978
1.335	0.000215606	0.000154741
1.3383	0.000203131	0.000155701
1.3416	0.000187606	0.000156519
1.3449	0.00018622	0.000157021
1.3483	0.000197722	0.000157362
1.3516	0.000206536	0.000158268
1.3549	0.000196162	0.000159371
1.3583	0.000198525	0.000160715
1.3616	0.000203841	0.000161693
1.3649	0.000205851	0.000162902
1.3682	0.000202735	0.00016372
1.3716	0.000195873	0.000164671
1.3749	0.000189591	0.000165486
1.3782	0.000194793	0.000166475
1.3815	0.000201813	0.000167673
1.3849	0.000199448	0.000168902
1.3882	0.000190904	0.000169942
1.3915	0.000188128	0.000171167
1.3949	0.000188223	0.000172909
1.3982	0.000178488	0.000174637
1.4015	0.000176896	0.000176198
1.4048	0.000186886	0.000177565
1.4082	0.000187993	0.000178527
1.4115	0.000184602	0.000179185
1.4148	0.000186458	0.000179846
1.4181	0.000180457	0.000180876
1.4215	0.000176326	0.000181998
1.4248	0.000187824	0.000183331
1.4281	0.000189307	0.000184659
1.4314	0.000185889	0.000185973
1.4348	0.000183481	0.000187156
1.4381	0.000182667	0.00018844
1.4414	0.000177855	0.000189613
1.4447	0.000175135	0.000190836
1.4481	0.000166905	0.000192198
1.4514	0.000158922	0.000193457
1.4547	0.000157639	0.00019422
1.458	0.000157995	0.000195059
1.4614	0.000160776	0.000195914
1.4647	0.000157183	0.000196968
1.468	0.00015755	0.000198429
1.4713	0.000162345	0.00020018
1.4747	0.000157033	0.000201995
1.478	0.000155218	0.00020392
1.4813	0.000152329	0.000205536
1.4846	0.000146687	0.00020657
1.4879	0.00015967	0.000208196
1.4913	0.000146176	0.000209967
1.4946	0.000140022	0.00021167
1.4979	0.000133916	0.000213371
1.5012	0.000122624	0.000215597
1.5046	0.000119963	0.00021735
1.5079	0.000134109	0.00021876
1.5112	0.000137706	0.000219845
1.5145	0.000124306	0.000220916
1.5178	0.000124857	0.000221862
1.5212	0.00013418	0.000221881
1.5245	0.000130904	0.000223355
1.5278	0.000129007	0.00022503
1.5311	0.000117531	0.000226947
1.5345	0.000113018	0.000228909
1.5378	0.000105659	0.000231844
1.5411	9.50454e-05	0.000233624
1.5444	9.33071e-05	0.00023546
1.5477	9.59026e-05	0.000237187
1.5511	8.86833e-05	0.000236746
1.5544	8.26793e-05	0.00023804
1.5577	8.77715e-05	0.000239511
1.561	7.53695e-05	0.000241275
1.5643	7.68781e-05	0.000243097
1.5677	7.92203e-05	0.000247167
1.571	7.65477e-05	0.000249589
1.5743	6.51713e-05	0.000251747
1.5776	5.8152e-05	0.000253437
1.5809	5.36068e-05	0.000255362
1.5843	5.3455e-05	0.000257366
1.5876	4.08288e-05	0.000259552
1.5909	2.2599e-05	0.000261757
1.5942	2.30963e-05	0.000264227
1.5975	3.54668e-05	0.000266759
1.6009	3.84315e-05	0.00026923
1.6042	3.20539e-05	0.0002712
1.6075	2.75861e-05	0.000272865
1.6108	1.56352e-05	0.000274763
1.6141	1.61702e-05	0.00027662
1.6175	1.79747e-05	0.000278345
1.6208	1.35061e-05	0.000280824
1.6241	1.21677e-05	0.00028372
1.6274	3.32602e-06	0.000285964
1.6307	1.98628e-06	0.000288276
1.6341	-1.20667e-06	0.000291072
1.6374	-1.06445e-05	0.000293573
1.6407	-1.88089e-05	0.000295947
1.644	-2.07415e-05	0.000298805
1.6473	-3.1421e-05	0.000301826
1.6506	-2.95799e-05	0.00030488
1.654	-2.14983e-05	0.00030786
1.6573	-1.84701e-05	0.000311007
1.6606	-1.79311e-05	0.000314217
1.6639	-2.54534e-05	0.000316746
1.6672	-3.79527e-05	0.000318719
1.6705	-3.80344e-05	0.000320717
1.6739	-4.18812e-05	0.000322587
1.6772	-3.94441e-05	0.000325241
1.6805	-4.26444e-05	0.000318743
1.6838	-5.08392e-05	0.000311979
1.6871	-4.21298e-05	0.000304839
1.6904	-4.34526e-05	0.000308408
1.6938	-5.03987e-05	0.000311337
1.6971	-7.16736e-05	0.000323921
1.7004	-6.10677e-05	0.000335914
1.7037	-5.92505e-05	0.000347907
1.707	-7.43097e-05	0.000350983
1.7103	-7.99683e-05	0.000354055
1.7136	-8.12257e-05	0.000357229
1.717	-7.5615e-05	0.000360255
1.7203	-7.81284e-05	0.000363262
1.7236	-8.06463e-05	0.000365629
1.7269	-8.13343e-05	0.000367607
1.7302	-8.70211e-05	0.000369875
1.7335	-9.14253e-05	0.000372399
1.7368	-0.000100772	0.000374898
1.7402	-0.000111993	0.000378058
1.7435	-0.000109512	0.000381147
1.7468	-0.000104527	0.000383417
1.7501	-0.000105176	0.000386221
1.7534	-0.00010707	0.000388567
1.7567	-0.000110207	0.00038992
1.76	-0.000113332	0.000391896
1.7634	-0.000108365	0.000394566
1.7667	-0.000106576	0.000397287
1.77	-0.000112248	0.000400214
1.7733	-0.000116672	0.00040361
1.7766	-0.000122984	0.000406559
1.7799	-0.000129901	0.000408752
1.7832	-0.00012996	0.000410036
1.7865	-0.000123165	0.000412159
1.7899	-0.000115095	0.000414305
1.7932	-0.000120764	0.00041638
1.7965	-0.000128352	0.00041889
1.7998	-0.000135945	0.00042115
1.8031	-0.000137896	0.000422259
1.8064	-0.000129828	0.000423138
1.8097	-0.000118646	0.000424236
1.813	-0.00012811	0.000425517
1.8163	-0.000136921	0.000427259
1.8197	-0.000135148	0.000429294
1.823	-0.000125267	0.000430827
1.8263	-0.000130376	0.000431764
1.8296	-0.000130549	0.000433132
1.8329	-0.000127638	0.000434308
1.8362	-0.000119668	0.000434649
1.8395	-0.000113553	0.000435177
1.8428	-0.000118706	0.000436419
1.8461	-0.000123241	0.000436805
1.8494	-0.000122797	0.000437221
1.8528	-0.000116109	0.000438254
1.8561	-0.000108152	0.000439233
1.8594	-0.000108339	0.000439927
1.8627	-0.00010857	0.000440512
1.866	-0.000101955	0.000440658
1.8693	-0.000106516	0.000440564
1.8726	-0.00010737	0.000440064
1.8759	-0.000100742	0.000439333
1.8792	-9.54061e-05	0.000439403
1.8825	-9.45029e-05	0.000439345
1.8858	-9.22478e-05	0.00043885
1.8892	-8.8058e-05	0.00043904
1.8925	-8.7749e-05	0.000439293
1.8958	-9.05587e-05	0.000437909
1.8991	-8.45806e-05	0.000436841
1.9024	-7.17599e-05	0.000436294
1.9057	-7.33192e-05	0.000435388
1.909	-7.56169e-05	0.000434243
1.9123	-7.47097e-05	0.000433372
1.9156	-6.50691e-05	0.000432658
1.9189	-4.91086e-05	0.000432124
1.9222	-3.2589e-05	0.000431501
1.9255	-2.61805e-05	0.000430483
1.9288	-2.9142e-05	0.000429616
1.9321	-3.01488e-05	0.000428548
1.9354	-2.2352e-05	0.000426992
1.9387	-2.78019e-05	0.000425568
1.9421	-2.51357e-05	0.000423977
1.9454	-2.49488e-05	0.000422082
1.9487	-1.7957e-05	0.000420499
1.952	-6.00063e-06	0.000418842
1.9553	-6.5219e-06	0.000416559
1.9586	-3.30187e-06	0.000414539
1.9619	-3.88789e-06	0.000413192
1.9652	2.24622e-05	0.000411836
1.9685	5.39641e-05	0.000410655
1.9718	5.72725e-05	0.000409786
1.9751	4.47446e-05	0.000408674
1.9784	4.29062e-05	0.000407067
1.9817	4.04477e-05	0.000405288
1.985	4.54383e-05	0.000403751
1.9883	6.79402e-05	0.000402089
1.9916	7.17323e-05	0.000400465
1.9949	7.43365e-05	0.000399585
1.9982	7.05917e-05	0.000398172
2.0015	6.29756e-05	0.000396383
2.0048	6.87131e-05	0.000395079
2.0081	9.24202e-05	0.000394168
2.0114	0.000109786	0.000392618
2.0147	0.000109659	0.000391701
2.018	0.000101459	0.000390436
2.0213	0.000118747	0.00038872
2.0246	0.000121268	0.000386959
2.0279	0.000111823	0.000385486
2.0312	0.000119311	0.000383581
2.0345	0.000159231	0.000381531
2.0378	0.000159586	0.000379532
2.0411	0.000165088	0.000377602
2.0444	0.000173851	0.000376161
2.0478	0.000191889	0.000375057
2.0511	0.000193017	0.00037511
2.0544	0.000167872	0.000375066
2.0577	0.000178288	0.000374737
2.061	0.000177423	0.000373787
2.0643	0.000173464	0.000372805
2.0676	0.000189508	0.000371572
2.0709	0.000209139	0.000370375
2.0741	0.000218906	0.000369433
2.0774	0.000223178	0.000368368
2.0807	0.000211714	0.000367279
2.084	0.00022396	0.000366477
2.0873	0.000222466	0.000366251
2.0906	0.000222248	0.000366186
2.0939	0.000217702	0.000366059
2.0972	0.000214351	0.000366068
2.1005	0.00023221	0.000365415
2.1038	0.000253194	0.000364456
2.1071	0.000253504	0.000363519
2.1104	0.000255727	0.000361861
2.1137	0.000269168	0.000360413
2.117	0.000271454	0.00035995
2.1203	0.000258713	0.000359507
2.1236	0.000265279	0.000357899
2.1269	0.000275008	0.000357111
2.1302	0.000271021	0.00035693
2.1335	0.000271953	0.000355083
2.1368	0.000280971	0.000355065
2.1401	0.00025373	0.000356908
2.1434	0.000266941	0.00035855
2.1467	0.000279808	0.000358904
2.15	0.000290866	0.000359916
2.1533	0.000316182	0.000359243
2.1566	0.000335788	0.000357733
2.1599	0.000314802	0.000356443
2.1632	0.000273793	0.000355686
2.1665	0.000281538	0.00035585
2.1698	0.000295636	0.000355772
2.1731	0.000289707	0.000355632
2.1764	0.000295603	0.000355565
2.1796	0.000302725	0.000355501
2.1829	0.00032237	0.000355176
2.1862	0.000353232	0.000354945
2.1895	0.000342107	0.000354869
