# Supplementary material for: Small angle X-ray scattering data and structure factor fitting for the study of the quaternary structure of the spermidine N-acetyltransferase SpeG
Source: Data Brief. 2015 Nov 30;6:47–52. doi: 10.1016/j.dib.2015.11.044 (PMC4688414; doi:10.1016/j.dib.2015.11.044)
Supplement: Supplementary file 1 — Supplementary material [file mmc1.zip › Data-in-brief data/fig1c-3p3.dat]

# ./spes/plot_files/mean_plot_files/350_os.dat is <q>:((1/SF(<q>,3.26681869039142))*((1.0*(<350,mean,m2>*1.0-<342,mean,m2>*1.0*(1.0-0.00241744583088965)-<311,mean,m2>*1.0*0.00241744583088965)/3.26681869039142)+0)):((1/SF(<q>,3.26681869039142))*(1.0*sqrt((<350,mean,m2>*1.0)**2+(<342,mean,m2>*1.0*(1.0-0.00241744583088965))**2+(<311,mean,m2>*1.0*0.00241744583088965)**2)/3.26681869039142))
0.0071732	0.189187	0.00171735
0.0075411	0.189935	0.00171705
0.0079089	0.190558	0.00171673
0.0082768	0.190801	0.00183185
0.0086446	0.190911	0.00197408
0.0090125	0.190006	0.00204938
0.0093804	0.189342	0.00210726
0.0097482	0.189358	0.00219063
0.010116	0.188738	0.00213696
0.010484	0.187549	0.00205237
0.010852	0.186229	0.00205781
0.01122	0.185089	0.00207588
0.011588	0.184	0.0020362
0.011955	0.182885	0.00204325
0.012323	0.18178	0.00200349
0.012691	0.180484	0.00189767
0.013059	0.179594	0.00192781
0.013427	0.178686	0.0019297
0.013795	0.177492	0.00183719
0.014163	0.176324	0.00176538
0.01453	0.175339	0.00169247
0.014898	0.174273	0.00152548
0.015266	0.173022	0.00142887
0.015634	0.171572	0.00141612
0.016002	0.170159	0.00138351
0.01637	0.169278	0.00142221
0.016738	0.167748	0.00149179
0.017105	0.166202	0.00142908
0.017473	0.165128	0.00135729
0.017841	0.163834	0.00139447
0.018209	0.162675	0.00133352
0.018577	0.161182	0.00121682
0.018945	0.159486	0.0012265
0.019312	0.158009	0.00133079
0.01968	0.156869	0.00133862
0.020048	0.15515	0.00134247
0.020416	0.153681	0.00149377
0.020784	0.152518	0.00162756
0.021152	0.151068	0.00158286
0.02152	0.149675	0.00153776
0.021887	0.148276	0.00152308
0.022255	0.145984	0.00143959
0.022623	0.144363	0.00134682
0.022991	0.143295	0.00126552
0.023359	0.141901	0.00123697
0.023727	0.140586	0.00125513
0.024095	0.138898	0.00121336
0.024462	0.137159	0.00109389
0.02483	0.135547	0.00109965
0.025198	0.134147	0.0011101
0.025566	0.132508	0.00103718
0.025934	0.130622	0.000953498
0.026302	0.128935	0.000977997
0.02667	0.127253	0.00101991
0.027037	0.125624	0.0010123
0.027405	0.124326	0.00105154
0.027773	0.122567	0.00108742
0.028141	0.120838	0.00107614
0.028509	0.119275	0.00103248
0.028877	0.11785	0.00100372
0.029245	0.116328	0.00094281
0.029612	0.114792	0.000892044
0.02998	0.112922	0.000887315
0.030348	0.111039	0.000909854
0.030716	0.109692	0.000908018
0.031084	0.108219	0.000881319
0.031452	0.106648	0.000846374
0.03182	0.105181	0.000799626
0.032187	0.103878	0.000779049
0.032555	0.102276	0.000791686
0.032923	0.100503	0.000818703
0.033291	0.0987654	0.000837523
0.033659	0.0971901	0.000838695
0.034027	0.0956151	0.000776391
0.034395	0.0942263	0.000712624
0.034762	0.0926653	0.000698593
0.03513	0.0911125	0.000686001
0.035498	0.0895744	0.000679807
0.035866	0.0879307	0.000723796
0.036234	0.0864908	0.000767695
0.036602	0.085098	0.000792986
0.03697	0.0834587	0.000792774
0.037337	0.0817947	0.000757851
0.037705	0.0804703	0.000710552
0.038073	0.0790503	0.000658407
0.038441	0.0776344	0.000615198
0.038809	0.0762184	0.000635527
0.039177	0.0746857	0.000707954
0.039545	0.0732015	0.000714365
0.039912	0.071764	0.000717498
0.04028	0.0704526	0.000700304
0.040648	0.069254	0.000642026
0.041016	0.067863	0.000572509
0.041384	0.0662517	0.000575672
0.041752	0.0648923	0.000577283
0.04212	0.0636544	0.000579595
0.042487	0.0624183	0.000588803
0.042855	0.0610942	0.000569033
0.043223	0.0599266	0.00056565
0.043591	0.0588181	0.000547281
0.043959	0.0574872	0.000519943
0.044327	0.0561367	0.0004897
0.044695	0.0549146	0.000486375
0.045062	0.0536672	0.000440112
0.04543	0.0524667	0.000420023
0.045798	0.0511836	0.000417893
0.046166	0.04996	0.000438539
0.046534	0.0489568	0.000451621
0.046902	0.0479494	0.000474647
0.04727	0.0467906	0.000472053
0.047637	0.0456224	0.000479346
0.048005	0.0445463	0.000494827
0.048373	0.043515	0.000497666
0.048741	0.0424533	0.000489688
0.049109	0.0414956	0.000500169
0.049477	0.0404785	0.000500135
0.049845	0.039343	0.000466415
0.050212	0.0383827	0.000439228
0.05058	0.0375006	0.000412837
0.050948	0.0364538	0.000384112
0.051316	0.0354255	0.000352805
0.051684	0.0345754	0.000336129
0.052052	0.033712	0.000330914
0.052419	0.0327417	0.000336765
0.052787	0.0318687	0.000340484
0.053155	0.0310301	0.000347941
0.053523	0.0301307	0.000348851
0.053891	0.0292854	0.00033189
0.054259	0.0285232	0.000308137
0.054627	0.0277297	0.000300791
0.054994	0.026977	0.000305567
0.055362	0.0261642	0.000311076
0.05573	0.0254032	0.000317006
0.056098	0.0246797	0.000316166
0.056466	0.0240102	0.00030397
0.056834	0.0233376	0.000278189
0.057202	0.0226423	0.000262734
0.057569	0.0218472	0.000259479
0.057937	0.0212063	0.000263776
0.058305	0.0206142	0.000261191
0.058673	0.019983	0.000261645
0.059041	0.0194308	0.000263385
0.059409	0.0187612	0.000267237
0.059777	0.0182009	0.00027221
0.060144	0.0176621	0.000266273
0.060512	0.0171244	0.000262579
0.06088	0.0165574	0.000257332
0.061248	0.015995	0.00024314
0.061616	0.0155514	0.000230985
0.061984	0.0150533	0.000227126
0.062352	0.0145369	0.000224204
0.062719	0.0140756	0.000224178
0.063087	0.0136154	0.000221248
0.063455	0.0131343	0.000216469
0.063823	0.0127224	0.000216844
0.064191	0.0123326	0.000215175
0.064559	0.0119431	0.000202616
0.064926	0.0115486	0.000200643
0.065294	0.011232	0.000201765
0.065662	0.0108308	0.000206809
0.06603	0.0104153	0.00020466
0.066398	0.0100576	0.000205494
0.066766	0.00970334	0.000204733
0.067134	0.00946747	0.000197821
0.067501	0.00917585	0.000191788
0.067869	0.00886637	0.000197726
0.068237	0.0085515	0.000205195
0.068605	0.00832028	0.0002766
0.068973	0.00814088	0.000304056
0.069341	0.00806254	0.000302193
0.069709	0.00777814	0.000297327
0.070076	0.00732797	0.00029368
0.070444	0.00707287	0.000228846
0.070812	0.00686617	0.000189814
0.07118	0.00665416	0.000191559
0.071548	0.00639052	0.00018916
0.071916	0.00622923	0.000183219
0.072284	0.00608355	0.00017552
0.072651	0.00589437	0.000174689
0.073019	0.00571151	0.000174526
0.073387	0.00554839	0.000176013
0.073755	0.0053954	0.00017608
0.074123	0.00524738	0.000176221
0.074491	0.00509701	0.000173946
0.074858	0.00499707	0.000170063
0.075226	0.00488388	0.000169728
0.075594	0.00479318	0.000171714
0.075962	0.00468608	0.000171387
0.07633	0.00453699	0.000172015
0.076698	0.00440745	0.00017093
0.077066	0.00434978	0.000167612
0.077433	0.00426663	0.000164876
0.077801	0.00419009	0.000165266
0.078169	0.00410103	0.000168039
0.078537	0.00405864	0.000170137
0.078905	0.00397407	0.00017557
0.079273	0.00387891	0.000176505
0.079641	0.00381961	0.000174561
0.080008	0.00377707	0.000170054
0.080376	0.0037191	0.000171372
0.080744	0.00366817	0.000174252
0.081112	0.00360685	0.000179441
0.08148	0.00359511	0.000181558
0.081848	0.00358846	0.00018326
0.082215	0.00349221	0.000180612
0.082583	0.00342959	0.000171418
0.082951	0.00345558	0.000168825
0.083319	0.00348106	0.000173846
0.083687	0.0034202	0.000175042
0.084055	0.00341571	0.000179532
0.084423	0.00336354	0.000183889
0.08479	0.0033726	0.000183351
0.085158	0.00332983	0.000180485
0.085526	0.0033171	0.00018299
0.085894	0.00331967	0.00018114
0.086262	0.00327538	0.000178359
0.08663	0.00327726	0.000176123
0.086998	0.00331089	0.00017575
0.087365	0.00328017	0.000184845
0.087733	0.00330877	0.000216916
0.088101	0.00336107	0.000245464
0.088469	0.00340282	0.000259219
0.088837	0.00343093	0.000262199
0.089205	0.00339914	0.000252771
0.089572	0.00336777	0.000227787
0.08994	0.00335301	0.00021275
0.090308	0.00336067	0.000201958
0.090676	0.0034087	0.000196222
0.091044	0.00333794	0.000197316
0.091412	0.00328865	0.000192832
0.09178	0.00331349	0.000176682
0.092147	0.00332136	0.000170329
0.092515	0.00333319	0.000169791
0.092883	0.00333285	0.000171724
0.093251	0.0033362	0.000174839
0.093619	0.00331751	0.000179295
0.093987	0.00331664	0.000179377
0.094354	0.0033739	0.000181594
0.094722	0.00336016	0.000182954
0.09509	0.00335088	0.000180494
0.095458	0.00333447	0.000176289
0.095826	0.00334042	0.000174682
0.096194	0.00334922	0.000172841
0.096562	0.00337813	0.00016854
0.096929	0.00337733	0.000168602
0.097297	0.00330074	0.000169053
0.097665	0.00330528	0.000170646
0.098033	0.00335027	0.000173708
0.098401	0.00333901	0.0001773
0.098769	0.00337548	0.000179712
0.099136	0.0033621	0.000177081
0.099504	0.00329237	0.000175581
0.099872	0.0032955	0.000173305
0.10024	0.00330651	0.00017037
0.10061	0.00325928	0.000167297
0.10098	0.00327462	0.000166776
0.10134	0.00331504	0.000166289
0.10171	0.00327537	0.000165167
0.10208	0.00325927	0.000164363
0.10245	0.00325656	0.000164411
0.10281	0.00320725	0.000164294
0.10318	0.0032265	0.000165735
0.10355	0.00321699	0.000164089
0.10392	0.00319217	0.000164742
0.10429	0.00317923	0.000167983
0.10465	0.0031631	0.000178008
0.10502	0.00315487	0.000178194
0.10539	0.00311987	0.00018012
0.10576	0.003055	0.000180378
0.10613	0.00296342	0.000177569
0.10649	0.00292846	0.00016877
0.10686	0.0029584	0.000166018
0.10723	0.00293751	0.000164057
0.1076	0.00290759	0.000160911
0.10796	0.0028967	0.000158932
0.10833	0.00286898	0.000158354
0.1087	0.00281072	0.000161161
0.10907	0.00281379	0.000163749
0.10944	0.00280902	0.000165451
0.1098	0.00276936	0.000168795
0.11017	0.00273712	0.000167882
0.11054	0.00268426	0.000165283
0.11091	0.00262896	0.000163292
0.11128	0.00260945	0.000161728
0.11164	0.00257502	0.000157349
0.11201	0.00254921	0.000156939
0.11238	0.00252781	0.000156703
0.11275	0.00248855	0.000157398
0.11311	0.00242863	0.000158801
0.11348	0.00239094	0.000162924
0.11385	0.00237645	0.000162958
0.11422	0.00235411	0.000161802
0.11459	0.00234448	0.000159685
0.11495	0.0023094	0.000158139
0.11532	0.00225839	0.000155356
0.11569	0.00219416	0.000154846
0.11606	0.00214552	0.000157662
0.11643	0.00212533	0.000159177
0.11679	0.00209957	0.000162461
0.11716	0.00205731	0.000163536
0.11753	0.00204542	0.000163483
0.1179	0.00197707	0.000161404
0.11826	0.00191975	0.000160289
0.11863	0.0018818	0.000157277
0.119	0.00184548	0.000153497
0.11937	0.00181005	0.00015279
0.11974	0.00177745	0.000151524
0.1201	0.00174802	0.000152365
0.12047	0.00169899	0.000152709
0.12084	0.00164212	0.000153593
0.12121	0.00160423	0.000153173
0.12157	0.00158224	0.000156554
0.12194	0.0015514	0.000159548
0.12231	0.00150778	0.00015977
0.12268	0.00146747	0.000160603
0.12305	0.00146825	0.000162461
0.12341	0.00141462	0.000159974
0.12378	0.00136783	0.000154903
0.12415	0.00133472	0.000154485
0.12452	0.00130517	0.000155687
0.12489	0.00131018	0.000155502
0.12525	0.00126471	0.000156001
0.12562	0.00120029	0.000156452
0.12599	0.00119864	0.000154859
0.12636	0.00120267	0.00015337
0.12672	0.00120121	0.000151009
0.12709	0.00119203	0.000152447
0.12746	0.00113317	0.000152675
0.12783	0.00107867	0.000154221
0.1282	0.00102758	0.000153221
0.12856	0.00097882	0.000153809
0.12893	0.000925362	0.000151222
0.1293	0.000904125	0.000150625
0.12967	0.000919855	0.000151181
0.13004	0.000892232	0.000152868
0.1304	0.000869196	0.000152148
0.13077	0.000847523	0.000153195
0.13114	0.000792333	0.000152906
0.13151	0.000785371	0.000151849
0.13187	0.000798586	0.00015099
0.13224	0.000788332	0.000150491
0.13261	0.00077487	0.000149123
0.13298	0.00076206	0.000150448
0.13335	0.000674838	0.000149442
0.13371	0.000661457	0.000148219
0.13408	0.000639385	0.000151514
0.13445	0.000632784	0.000152275
0.13482	0.000620288	0.000151829
0.13518	0.000585126	0.000152615
0.13555	0.000577215	0.000153445
0.13592	0.000554446	0.000152238
0.13629	0.000543267	0.000150437
0.13666	0.000542637	0.000148712
0.13702	0.000538607	0.000147316
0.13739	0.000532012	0.000148355
0.13776	0.000509969	0.000148082
0.13813	0.000470884	0.00015024
0.1385	0.000460283	0.000152509
0.13886	0.000452808	0.000152717
0.13923	0.000432104	0.000150795
0.1396	0.000426793	0.000150171
0.13997	0.000442341	0.000150587
0.14033	0.000407632	0.000150253
0.1407	0.000406042	0.000150791
0.14107	0.000406622	0.000152068
0.14144	0.000392957	0.000152617
0.14181	0.000400464	0.000151958
0.14217	0.000386258	0.000150582
0.14254	0.000416633	0.00014897
0.14291	0.000359413	0.00014884
0.14328	0.000369522	0.000148919
0.14364	0.00036035	0.000148794
0.14401	0.00035698	0.000148545
0.14438	0.00035494	0.000150949
0.14475	0.000361528	0.000151161
0.14512	0.000368052	0.000151112
0.14548	0.000356971	0.000150827
0.14585	0.000361532	0.000152499
0.14622	0.000367498	0.000152513
0.14659	0.00034616	0.000151392
0.14696	0.000344702	0.000150536
0.14732	0.000369815	0.000149838
0.14769	0.00036781	0.000148889
0.14806	0.000353559	0.000149346
0.14843	0.000354326	0.000150578
0.14879	0.000336883	0.000151828
0.14916	0.000330316	0.000153569
0.14953	0.000337728	0.000153786
0.1499	0.000337524	0.000152354
0.15027	0.000364364	0.000150768
0.15063	0.000361488	0.000148956
0.151	0.00032505	0.000147836
0.15137	0.000347142	0.000147856
0.15174	0.000376545	0.000146531
0.15211	0.000353332	0.000146736
0.15247	0.000339982	0.000149237
0.15284	0.000347688	0.00015006
0.15321	0.000372953	0.000151467
0.15358	0.000384645	0.000154659
0.15394	0.000426626	0.000154272
0.15431	0.000411112	0.000151642
0.15468	0.000379912	0.000150227
0.15505	0.000390168	0.000149076
0.15542	0.000385895	0.000145913
0.15578	0.00035045	0.000145417
0.15615	0.000379007	0.000146265
0.15652	0.000388592	0.000146046
0.15689	0.000380881	0.000144885
0.15725	0.000371823	0.000144908
0.15762	0.000382296	0.000146049
0.15799	0.000398082	0.000146407
0.15836	0.000382357	0.000147725
0.15873	0.000378859	0.000149644
0.15909	0.000407519	0.000152597
0.15946	0.000378628	0.000152219
0.15983	0.00039345	0.000151158
0.1602	0.000366635	0.000151353
0.16057	0.000393562	0.000150601
0.16093	0.000431684	0.000148267
0.1613	0.000429717	0.000149603
0.16167	0.000436364	0.000148701
0.16204	0.000438927	0.000146428
0.1624	0.000392684	0.000145255
0.16277	0.000397617	0.000146488
0.16314	0.000430163	0.000144829
0.16351	0.00043245	0.000146737
0.16388	0.000422525	0.000147498
0.16424	0.000428918	0.000147614
0.16461	0.000415269	0.000146316
0.16498	0.000453943	0.000148098
0.16535	0.000464309	0.000149155
0.16571	0.000452758	0.000151687
0.16608	0.000433486	0.000152239
0.16645	0.000420255	0.000151797
0.16682	0.000412617	0.000150794
0.16719	0.00042096	0.000149242
0.16755	0.000428521	0.000147599
0.16792	0.000447089	0.000146689
0.16829	0.000419834	0.000147243
0.16866	0.000413438	0.000147847
0.16902	0.000426617	0.000150201
0.16939	0.000440498	0.000150565
0.16976	0.000431363	0.000151303
0.17013	0.000414691	0.000152097
0.1705	0.000408451	0.000151211
0.17086	0.000411036	0.000148623
0.17123	0.000410686	0.000148253
0.1716	0.000412505	0.000148468
0.17197	0.000395662	0.000147229
0.17234	0.000403143	0.000147709
0.1727	0.000406784	0.000147894
0.17307	0.000407357	0.000146973
0.17344	0.000408315	0.000146503
0.17381	0.000410118	0.000146791
0.17417	0.000410465	0.000145641
0.17454	0.000397019	0.000144916
0.17491	0.000399367	0.000144541
0.17528	0.000404642	0.000144183
0.17565	0.000415264	0.000143963
0.17601	0.000413867	0.000144881
0.17638	0.000407725	0.000146237
0.17675	0.000399819	0.000147547
0.17712	0.000391276	0.000148138
0.17748	0.000396547	0.00014822
0.17785	0.00038741	0.000149105
0.17822	0.000355813	0.000149719
0.17859	0.000366845	0.000149204
0.17896	0.000350855	0.000148973
0.17932	0.000332071	0.000149882
0.17969	0.0003294	0.000149264
0.18006	0.00033709	0.000148451
0.18043	0.000368059	0.000148335
0.1808	0.000367401	0.000148315
0.18116	0.000344671	0.000147636
0.18153	0.000318858	0.000146688
0.1819	0.000310788	0.000146353
0.18227	0.000320093	0.000145428
0.18263	0.000335096	0.000145326
0.183	0.000340579	0.000145672
0.18337	0.000328729	0.000145751
0.18374	0.000346626	0.000146603
0.18411	0.000348406	0.000148341
0.18447	0.000335005	0.000148954
0.18484	0.000292442	0.000149155
0.18521	0.000325408	0.000149034
0.18558	0.000329482	0.000147804
0.18594	0.000322094	0.000146047
0.18631	0.000299215	0.00014474
0.18668	0.000273122	0.000144312
0.18705	0.000285865	0.0001449
0.18742	0.000290513	0.000144654
0.18778	0.0002972	0.00014623
0.18815	0.000309149	0.000147706
0.18852	0.000317802	0.000147456
0.18889	0.000310815	0.000147048
0.18925	0.000289038	0.000147608
0.18962	0.000252158	0.000147603
0.18999	0.000243132	0.000147207
0.19036	0.000258529	0.000147522
0.19073	0.00026928	0.000147977
0.19109	0.000295075	0.00014732
0.19146	0.000262911	0.000145726
0.19183	0.000248013	0.000145156
0.1922	0.000256317	0.000144329
0.19257	0.000259781	0.000143181
0.19293	0.000276955	0.000145722
0.1933	0.0002796	0.000154095
0.19367	0.000264076	0.000153821
0.19404	0.000261399	0.000153987
0.1944	0.000258417	0.000154223
0.19477	0.000266139	0.000151792
0.19514	0.000257852	0.000144051
0.19551	0.000266636	0.000144215
0.19588	0.00025909	0.00014441
0.19624	0.000251313	0.000145069
0.19661	0.000247916	0.000145188
0.19698	0.000240402	0.000145964
0.19735	0.000255574	0.000146697
0.19771	0.000254094	0.000148459
0.19808	0.000238017	0.000149906
0.19845	0.000238429	0.000150431
0.19882	0.000236881	0.000149211
0.19919	0.000230626	0.000148451
0.19955	0.000248244	0.000146458
0.19992	0.000286634	0.000144835
0.20029	0.000275926	0.000144293
0.20066	0.000261001	0.000144719
0.20102	0.000244782	0.000144735
0.20139	0.000253013	0.000145003
0.20176	0.000261616	0.000144539
0.20213	0.000266378	0.000144444
0.2025	0.000244446	0.000145028
0.20286	0.000258339	0.00014615
0.20323	0.000270469	0.000146988
0.2036	0.000272972	0.000147154
0.20397	0.000254386	0.000148136
0.20434	0.000246002	0.00014814
0.2047	0.00025968	0.000147366
0.20507	0.000284788	0.00014646
0.20544	0.000273556	0.000146701
0.20581	0.000233988	0.000146863
0.20617	0.000246896	0.000145572
0.20654	0.000248565	0.000145401
0.20691	0.000247734	0.000145583
0.20728	0.000256451	0.000145917
0.20765	0.000252024	0.000146378
0.20801	0.000268257	0.000148815
0.20838	0.000269279	0.000149969
0.20875	0.000249269	0.000150834
0.20912	0.000226391	0.000150493
0.20948	0.000228633	0.000149731
0.20985	0.00024748	0.000148132
0.21022	0.000243631	0.00014716
0.21059	0.000243123	0.00014597
0.21096	0.000268811	0.000147198
0.21132	0.000264822	0.000146359
0.21169	0.000267892	0.000146169
0.21206	0.000278478	0.00014587
0.21243	0.00026981	0.000146299
0.21279	0.000273244	0.000145524
0.21316	0.000262297	0.000146061
0.21353	0.000284237	0.000146092
0.2139	0.000287864	0.000146516
0.21427	0.000277169	0.000146061
0.21463	0.000278924	0.000146098
0.215	0.000298187	0.00014543
0.21537	0.000300616	0.000130708
0.21574	0.00030158	0.000130498
0.21596	0.000304095	0.000131449
0.2161	0.000289919	0.000132638
0.21647	0.000294034	0.000133154
0.21684	0.000318763	0.000147564
0.21721	0.000328238	0.000148127
0.21758	0.000323592	0.000147341
0.21794	0.000300722	0.000145782
0.21831	0.000285525	0.000145448
0.21868	0.000303873	0.000130721
0.21905	0.000311417	0.000130162
0.2193	0.000314305	0.000130176
0.21941	0.000317816	0.000139441
0.21978	0.000327213	0.00014335
0.22015	0.00036366	0.00015736
0.22052	0.000329432	0.000156561
0.22089	0.00032658	0.00015664
0.22125	0.000334442	0.000148408
0.22162	0.000331914	0.000145718
0.22199	0.000316089	0.000130372
0.22236	0.000306144	0.000133976
0.22265	0.000321743	0.000135459
0.22273	0.000302735	0.000135212
0.22309	0.000327818	0.000134517
0.22346	0.000321296	0.000149399
0.22383	0.000325705	0.000146889
0.2242	0.000308771	0.00014572
0.22456	0.000312385	0.000146068
0.22493	0.000310205	0.00014626
0.2253	0.000307177	0.000131042
0.22567	0.000327923	0.000132867
0.226	0.000332108	0.000134311
0.22604	0.000341476	0.000135407
0.2264	0.000352566	0.000136459
0.22677	0.000326421	0.000150789
0.22714	0.00028915	0.000149938
0.22751	0.000323877	0.000151678
0.22787	0.000359212	0.000151462
0.22824	0.000361588	0.000150235
0.22861	0.000337385	0.000140124
0.22898	0.000331682	0.000140116
0.22935	0.000341397	0.000143048
0.22971	0.00035613	0.000151808
0.23008	0.00037304	0.000153172
0.23045	0.000388505	0.000161888
0.23082	0.000347169	0.000160355
0.23118	0.000311355	0.00015503
0.23155	0.000272347	0.000145598
0.23192	0.000287476	0.000143772
0.23229	0.000292621	0.000129477
0.23266	0.000290167	0.00013104
0.23269	0.000335625	0.000146346
0.23302	0.000323995	0.000180706
0.23339	0.000381261	0.000188835
0.23376	0.00039565	0.000199391
0.23413	0.000299496	0.000200123
0.23449	0.000286125	0.00017782
0.23486	0.000286765	0.000127659
0.23604	0.000331909	9.6479e-05
0.23939	0.000318418	7.21419e-05
0.24274	0.000308293	2.62094e-05
0.24609	0.000300394	2.61676e-05
0.24943	0.000289912	2.62423e-05
0.25278	0.000275828	2.61041e-05
0.25613	0.000265148	2.6161e-05
0.25948	0.000252207	2.6716e-05
0.26282	0.000235233	2.65754e-05
0.26617	0.000217519	2.62185e-05
0.26952	0.000204369	2.59762e-05
0.27287	0.000190017	2.57249e-05
0.27621	0.000178846	2.52017e-05
0.27956	0.000172439	2.51411e-05
0.28291	0.000169898	2.57045e-05
0.28626	0.000168351	2.58554e-05
0.2896	0.000169316	2.58122e-05
0.29295	0.000167913	2.54342e-05
0.2963	0.000165497	2.55087e-05
0.29965	0.00016268	2.52291e-05
0.30299	0.000161853	2.52274e-05
0.30634	0.000158981	2.51809e-05
0.30969	0.000164649	2.54578e-05
0.31303	0.000171117	2.56122e-05
0.31638	0.000174936	2.56506e-05
0.31973	0.000177609	2.59999e-05
0.32308	0.000176245	2.5869e-05
0.32642	0.000177196	2.59178e-05
0.32977	0.000176425	2.57336e-05
0.33312	0.000179586	2.58391e-05
0.33646	0.000175263	2.51127e-05
0.33981	0.000174407	2.53569e-05
0.34316	0.000177015	2.55001e-05
0.34651	0.000180908	2.51426e-05
0.34985	0.000176549	2.49256e-05
0.3532	0.000175114	2.56181e-05
0.35655	0.000177861	2.59113e-05
0.35989	0.000174642	2.59546e-05
0.36324	0.000172143	2.64671e-05
0.36659	0.000170414	2.6964e-05
0.36993	0.000171652	2.69841e-05
0.37328	0.000176	2.68604e-05
0.37663	0.000178379	2.667e-05
0.37997	0.000176959	2.6608e-05
0.38332	0.000175487	2.67487e-05
0.38667	0.000175856	2.68972e-05
0.39001	0.000179381	2.6976e-05
0.39336	0.000180542	2.71146e-05
0.39671	0.000177135	2.71056e-05
0.40005	0.000176889	2.67716e-05
0.4034	0.000179245	2.65139e-05
0.40675	0.000179738	2.64206e-05
0.41009	0.000178888	2.64284e-05
0.41344	0.00017595	2.63568e-05
0.41679	0.000176468	2.63717e-05
0.42013	0.000178858	2.65536e-05
0.42348	0.000182206	2.72518e-05
0.42682	0.000189262	2.77655e-05
0.43017	0.000196733	2.78812e-05
0.43352	0.00019937	2.81111e-05
0.43686	0.000200275	2.8169e-05
0.44021	0.0001982	2.72077e-05
0.44356	0.000199792	2.65308e-05
0.4469	0.000203106	2.61483e-05
0.45025	0.000210866	2.55347e-05
0.45359	0.000216225	2.51562e-05
0.45694	0.000217675	2.56279e-05
0.46029	0.000215329	2.59794e-05
0.46363	0.000213349	2.65555e-05
0.46698	0.000212147	2.70673e-05
0.47032	0.000209425	2.74517e-05
0.47367	0.000207835	2.75925e-05
0.47701	0.000211018	2.76396e-05
0.48036	0.000209797	2.77807e-05
0.48371	0.000201942	2.79179e-05
0.48705	0.000201492	2.77301e-05
0.4904	0.000204315	2.72676e-05
0.49374	0.00020485	2.69126e-05
0.49709	0.000201481	2.67909e-05
0.50043	0.000201767	2.67273e-05
0.50378	0.00020566	2.68408e-05
0.50713	0.000204727	2.74067e-05
0.51047	0.000206185	2.79312e-05
0.51382	0.000211245	2.80992e-05
0.51716	0.000212566	2.85882e-05
0.52051	0.000213554	2.89946e-05
0.52385	0.000217573	2.91491e-05
0.5272	0.000220554	2.92972e-05
0.53054	0.000222498	2.94143e-05
0.53389	0.000223301	2.91828e-05
0.53723	0.000222538	2.90922e-05
0.54058	0.000219365	2.92613e-05
0.54392	0.000217807	2.94168e-05
0.54727	0.00021916	2.95138e-05
0.55061	0.00021872	2.90292e-05
0.55396	0.000213324	2.90442e-05
0.5573	0.000211127	2.89927e-05
0.56065	0.000209467	2.89033e-05
0.56399	0.000212891	2.8889e-05
0.56734	0.000215621	2.89719e-05
0.57068	0.000217	2.90883e-05
0.57403	0.000213012	2.90698e-05
0.57737	0.000213799	2.91627e-05
0.58071	0.000215678	2.93543e-05
0.58406	0.000220565	3.00576e-05
0.5874	0.000224962	3.00151e-05
0.59075	0.00022752	2.96199e-05
0.59409	0.000229398	2.99358e-05
0.59744	0.000224799	2.99836e-05
0.60078	0.000225517	2.99344e-05
0.60413	0.000227421	2.99809e-05
0.60747	0.00022848	3.00066e-05
0.61081	0.000225747	2.92667e-05
0.61416	0.000222739	2.93434e-05
0.6175	0.000222918	2.9672e-05
0.62085	0.000226022	3.01246e-05
0.62419	0.000227499	3.02194e-05
0.62753	0.000227728	3.08399e-05
0.63088	0.000224087	3.0903e-05
0.63422	0.000223074	3.09384e-05
0.63756	0.000220831	3.08086e-05
0.64091	0.000219875	3.1737e-05
0.64425	0.000217887	3.16457e-05
0.6476	0.000214455	3.22298e-05
0.65094	0.00020989	3.25861e-05
0.65428	0.000215842	3.21513e-05
0.65763	0.000217914	3.21079e-05
0.66097	0.000216293	3.26274e-05
0.66431	0.00021702	3.24455e-05
0.66766	0.000213007	3.24654e-05
0.671	0.000209721	3.32168e-05
0.67434	0.000208638	3.32035e-05
0.67769	0.000207741	3.31135e-05
0.68103	0.000204498	3.23134e-05
0.68437	0.000200854	3.15192e-05
0.68772	0.00019898	3.17848e-05
0.69106	0.000196369	3.12084e-05
0.6944	0.000193278	3.15065e-05
0.69774	0.000185872	3.24644e-05
0.70109	0.000183933	3.34013e-05
0.70443	0.000179927	3.34622e-05
0.70777	0.000177206	3.36989e-05
0.71111	0.000177908	3.31576e-05
0.71446	0.000167729	3.26083e-05
0.7178	0.000167077	3.17478e-05
0.72114	0.000164136	3.08783e-05
0.72448	0.000161445	3.09316e-05
0.72783	0.000156466	3.10035e-05
0.73117	0.000152483	3.19579e-05
0.73451	0.00014878	3.30908e-05
0.73785	0.000149753	3.3317e-05
0.7412	0.000146628	3.40914e-05
0.74454	0.000143908	3.4725e-05
0.74788	0.000147379	3.44881e-05
0.75122	0.000145855	3.42524e-05
0.75456	0.000145956	3.48443e-05
0.75791	0.000143972	3.48548e-05
0.76125	0.000144562	3.51314e-05
0.76459	0.000149248	3.55653e-05
0.76793	0.000149983	3.60016e-05
0.77127	0.000150703	3.66683e-05
0.77461	0.000151477	3.72141e-05
0.77796	0.00015301	3.71443e-05
0.7813	0.000151364	3.68933e-05
0.78464	0.000148922	3.67323e-05
0.78798	0.000147855	3.63929e-05
0.79132	0.000143547	3.60285e-05
0.79466	0.000139879	3.61289e-05
0.798	0.000142464	3.64929e-05
0.80134	0.000140853	3.69212e-05
0.80469	0.000139088	3.73047e-05
0.80803	0.000134902	3.67145e-05
0.81137	0.000129286	3.67307e-05
0.81471	0.00012781	3.65467e-05
0.81805	0.000128368	3.61838e-05
0.82139	0.000123754	3.57772e-05
0.82473	0.000120671	3.66269e-05
0.82807	0.000117803	3.69009e-05
0.83141	0.000118218	3.71656e-05
0.83475	0.00012108	3.66327e-05
0.83809	0.000123028	3.60782e-05
0.84143	0.000119224	3.52801e-05
0.84477	0.000116117	3.5151e-05
0.84811	0.000112403	3.52646e-05
0.85145	0.000112783	3.63295e-05
0.85479	0.000112064	3.74309e-05
0.85813	0.000110091	3.85063e-05
0.86147	0.000110535	3.88165e-05
0.86481	0.000112359	3.90651e-05
0.86815	0.000113148	3.93411e-05
0.87149	0.000113474	3.95574e-05
0.87483	0.000111378	3.97954e-05
0.87817	0.000110761	3.99701e-05
0.88151	0.000112164	3.99541e-05
0.88485	0.000111815	3.98328e-05
0.88819	0.000108252	3.90966e-05
0.89153	0.000106434	3.83831e-05
0.89487	0.000101421	3.76834e-05
0.89821	0.000102153	3.69448e-05
0.90155	0.000107872	3.72591e-05
0.90489	0.000111266	3.82138e-05
0.90823	0.000109634	3.92157e-05
0.91157	0.00010756	4.02569e-05
0.9149	0.00011008	4.12864e-05
0.91824	0.000113862	4.13761e-05
0.92158	0.000115575	4.17084e-05
0.92492	0.000113243	4.18995e-05
0.92826	0.000111798	4.18864e-05
0.9316	0.000113667	4.19878e-05
0.93494	0.00011642	4.21163e-05
0.93827	0.000117151	4.20766e-05
0.94161	0.000118907	4.20175e-05
0.94495	0.000118833	4.21394e-05
0.94829	0.000115961	4.15215e-05
0.95163	0.000115819	4.10181e-05
0.95497	0.000112836	4.15506e-05
0.9583	0.000111634	4.19728e-05
0.96164	0.000115059	4.13546e-05
0.96498	0.00011535	4.24926e-05
0.96832	0.000114714	4.36297e-05
0.97165	0.000119432	4.3457e-05
0.97499	0.000117846	4.33659e-05
0.97833	0.000119234	4.43475e-05
0.98167	0.000122979	4.42796e-05
0.985	0.000124577	4.4059e-05
0.98834	0.000122024	4.42365e-05
0.99168	0.000119991	4.45322e-05
0.99502	0.000119642	4.47502e-05
0.99835	0.000121287	4.48752e-05
1.0017	0.000122171	4.49868e-05
1.005	0.000122961	4.52412e-05
1.0084	0.000124327	4.54301e-05
1.0117	0.000124894	4.55127e-05
1.015	0.000123836	4.58023e-05
1.0184	0.000122083	4.61242e-05
1.0217	0.000122168	4.6209e-05
1.025	0.000121309	4.63106e-05
1.0284	0.00012081	4.67048e-05
1.0317	0.000123707	4.61163e-05
1.0351	0.000124931	4.64135e-05
1.0384	0.000121267	4.65251e-05
1.0417	0.000128222	4.67601e-05
1.0451	0.000128704	4.69272e-05
1.0484	0.000130599	4.78903e-05
1.0517	0.000129471	4.81395e-05
1.0551	0.000128534	4.88591e-05
1.0584	0.000127965	4.92984e-05
1.0617	0.000129068	4.95982e-05
1.0651	0.000129956	5.002e-05
1.0684	0.000130723	5.03106e-05
1.0717	0.000131273	5.02129e-05
1.0751	0.000133353	5.02043e-05
1.0784	0.000133672	5.03709e-05
1.0818	0.000133593	5.08332e-05
1.0851	0.000132222	5.10591e-05
1.0884	0.000131567	5.12955e-05
1.0918	0.000133138	5.11013e-05
1.0951	0.00013334	5.05806e-05
1.0984	0.000129824	4.95252e-05
1.1018	0.000130115	4.93305e-05
1.1051	0.000128067	4.92631e-05
1.1084	0.000138118	4.98326e-05
1.1118	0.000141842	5.06929e-05
1.1151	0.000138947	5.18024e-05
1.1184	0.000137993	5.25216e-05
1.1218	0.00013932	5.32795e-05
1.1251	0.000141819	5.38822e-05
1.1284	0.000144803	5.42921e-05
1.1318	0.000147899	5.4576e-05
1.1351	0.000149214	5.45075e-05
1.1384	0.00014808	5.4353e-05
1.1418	0.000151567	5.42819e-05
1.1451	0.000158056	5.46155e-05
1.1484	0.000161544	5.50956e-05
1.1518	0.00016467	5.48046e-05
1.1551	0.00016446	5.45295e-05
1.1584	0.000161043	5.41903e-05
1.1618	0.00016632	5.42984e-05
1.1651	0.000167803	5.43389e-05
1.1684	0.000167501	5.52343e-05
1.1718	0.000170171	5.62128e-05
1.1751	0.000176437	5.73253e-05
1.1784	0.00017869	5.77424e-05
1.1818	0.000177662	5.81635e-05
1.1851	0.000179372	5.86257e-05
1.1884	0.000181292	5.89121e-05
1.1918	0.000180325	5.90112e-05
1.1951	0.000178997	5.91228e-05
1.1984	0.000180008	5.93674e-05
1.2018	0.00018004	5.96858e-05
1.2051	0.000180586	6.00346e-05
1.2084	0.00018461	6.03634e-05
1.2118	0.000185621	6.05895e-05
1.2151	0.000183726	6.07772e-05
1.2184	0.000184787	6.10461e-05
1.2218	0.000186904	6.13508e-05
1.2251	0.000187445	6.17359e-05
1.2284	0.00019094	6.23472e-05
1.2317	0.000191675	6.30825e-05
1.2351	0.000192527	6.3466e-05
1.2384	0.000192172	6.37634e-05
1.2417	0.000186008	6.40259e-05
1.2451	0.000180884	6.41831e-05
1.2484	0.000185338	6.3803e-05
1.2517	0.000192325	6.40093e-05
1.2551	0.000193673	6.44809e-05
1.2584	0.000190877	6.49194e-05
1.2617	0.000186209	6.49639e-05
1.2651	0.000189803	6.58728e-05
1.2684	0.000188873	6.64804e-05
1.2717	0.000191104	6.68929e-05
1.275	0.000189082	6.73509e-05
1.2784	0.000183585	6.8234e-05
1.2817	0.000184306	6.87575e-05
1.285	0.000188454	6.91677e-05
1.2884	0.000192339	6.95452e-05
1.2917	0.000192293	6.99515e-05
1.295	0.00019189	7.04617e-05
1.2983	0.000194659	7.08526e-05
1.3017	0.000196121	7.11774e-05
1.305	0.000197353	7.14097e-05
1.3083	0.000201272	7.17283e-05
1.3117	0.000202303	7.18099e-05
1.315	0.000203011	7.18297e-05
1.3183	0.000205454	7.22743e-05
1.3217	0.000204059	7.29484e-05
1.325	0.000202092	7.36434e-05
1.3283	0.000206537	7.44652e-05
1.3316	0.000210531	7.53273e-05
1.335	0.000214274	7.59318e-05
1.3383	0.000217462	7.65344e-05
1.3416	0.000215825	7.70063e-05
1.3449	0.000210983	7.73853e-05
1.3483	0.000210894	7.76041e-05
1.3516	0.000213866	7.80509e-05
1.3549	0.000212957	7.84766e-05
1.3583	0.00021702	7.89007e-05
1.3616	0.00021819	7.93928e-05
1.3649	0.000214622	8.00046e-05
1.3682	0.0002087	8.03084e-05
1.3716	0.000207649	8.09051e-05
1.3749	0.000206892	8.16983e-05
1.3782	0.000205103	8.23615e-05
1.3815	0.00020785	8.31005e-05
1.3849	0.000207592	8.38654e-05
1.3882	0.000205904	8.43007e-05
1.3915	0.000204937	8.46586e-05
1.3949	0.000202833	8.51419e-05
1.3982	0.000200898	8.56082e-05
1.4015	0.000201855	8.60614e-05
1.4048	0.0002035	8.65294e-05
1.4082	0.000205632	8.69594e-05
1.4115	0.000202684	8.74488e-05
1.4148	0.000198937	8.79645e-05
1.4181	0.000200843	8.85782e-05
1.4215	0.000201609	8.92515e-05
1.4248	0.000201793	8.99175e-05
1.4281	0.000204506	9.06545e-05
1.4314	0.000205115	9.14004e-05
1.4348	0.000202213	9.20839e-05
1.4381	0.000199678	9.28595e-05
1.4414	0.000197299	9.37671e-05
1.4447	0.000192316	9.44219e-05
1.4481	0.000188305	9.50089e-05
1.4514	0.000190046	9.55848e-05
1.4547	0.000186226	9.58229e-05
1.458	0.000181653	9.59519e-05
1.4614	0.000183129	9.62201e-05
1.4647	0.000183169	9.66418e-05
1.468	0.0001832	9.72032e-05
1.4713	0.000181443	9.80105e-05
1.4747	0.000178699	9.88633e-05
1.478	0.000182194	9.97512e-05
1.4813	0.000176527	0.00010048
1.4846	0.00017404	0.000100974
1.4879	0.000184801	0.000101943
1.4913	0.000177136	0.000103092
1.4946	0.000170659	0.000104075
1.4979	0.00016925	0.00010501
1.5012	0.000167323	0.000106186
1.5046	0.000167633	0.000106916
1.5079	0.000165514	0.000107508
1.5112	0.000161239	0.000108046
1.5145	0.000158381	0.000108587
1.5178	0.000157461	0.00010909
1.5212	0.000162495	0.000109061
1.5245	0.000163582	0.000109797
1.5278	0.000157325	0.00011071
1.5311	0.000147781	0.000111757
1.5345	0.000143524	0.000112728
1.5378	0.000141134	0.000114169
1.5411	0.000138097	0.000114814
1.5444	0.000137231	0.000115497
1.5477	0.000135864	0.000116231
1.5511	0.000130213	0.000116061
1.5544	0.00012517	0.000116855
1.5577	0.000126155	0.000117792
1.561	0.000117266	0.000118827
1.5643	0.00011012	0.000119813
1.5677	0.000115178	0.000121786
1.571	0.00012206	0.000123011
1.5743	0.00012042	0.000124115
1.5776	0.00011172	0.000125133
1.5809	0.000104218	0.000126267
1.5843	0.000104079	0.000127374
1.5876	0.00010091	0.000128562
1.5909	9.40911e-05	0.000129647
1.5942	9.52007e-05	0.000130694
1.5975	9.63041e-05	0.000131744
1.6009	8.97275e-05	0.000132959
1.6042	8.44116e-05	0.000134041
1.6075	8.8313e-05	0.000135096
1.6108	8.82548e-05	0.000136098
1.6141	8.23615e-05	0.000136983
1.6175	7.80178e-05	0.000137776
1.6208	8.00816e-05	0.000138864
1.6241	7.97004e-05	0.000140314
1.6274	7.3809e-05	0.000141581
1.6307	6.76104e-05	0.000142817
1.6341	6.66383e-05	0.000144171
1.6374	6.78163e-05	0.000145331
1.6407	6.62624e-05	0.000146232
1.644	6.49941e-05	0.000147562
1.6473	5.63858e-05	0.000149144
1.6506	4.90177e-05	0.000150876
1.654	4.50048e-05	0.000152535
1.6573	4.33893e-05	0.000154193
1.6606	4.17856e-05	0.000155699
1.6639	4.23915e-05	0.000157043
1.6672	4.05734e-05	0.000157966
1.6705	4.05049e-05	0.000158776
1.6739	4.07287e-05	0.000159625
1.6772	3.51678e-05	0.000161057
1.6805	3.20457e-05	0.000157995
1.6838	2.89308e-05	0.000154804
1.6871	3.71648e-05	0.000151437
1.6904	3.43506e-05	0.000153151
1.6938	2.97035e-05	0.000154371
1.6971	2.02103e-05	0.000160277
1.7004	1.92819e-05	0.000166414
1.7037	1.73997e-05	0.000172485
1.707	1.0931e-05	0.000174413
1.7103	7.85159e-06	0.000176273
1.7136	4.79672e-06	0.000178
1.717	5.09933e-06	0.000179246
1.7203	6.01831e-06	0.000180665
1.7236	5.70827e-06	0.00018183
1.7269	5.35242e-06	0.000182862
1.7302	3.16304e-06	0.000183957
1.7335	-6.34082e-06	0.000185314
1.7368	-1.30307e-05	0.000186546
1.7402	-9.61675e-06	0.000188014
1.7435	-1.05424e-05	0.000189656
1.7468	-1.45258e-05	0.000190903
1.7501	-2.21887e-05	0.00019218
1.7534	-2.15819e-05	0.00019348
1.7567	-1.69882e-05	0.000194481
1.76	-1.91165e-05	0.000195785
1.7634	-2.55669e-05	0.000197329
1.7667	-2.80891e-05	0.000198936
1.77	-2.50596e-05	0.000200629
1.7733	-2.50944e-05	0.000202315
1.7766	-3.18747e-05	0.00020325
1.7799	-3.61868e-05	0.000203869
1.7832	-4.08241e-05	0.000204086
1.7865	-4.05881e-05	0.000204522
1.7899	-3.69597e-05	0.000205165
1.7932	-3.45401e-05	0.00020625
1.7965	-3.95093e-05	0.000207728
1.7998	-4.11175e-05	0.000209114
1.8031	-3.87315e-05	0.000210009
1.8064	-4.06147e-05	0.000210575
1.8097	-4.00622e-05	0.000210982
1.813	-4.59504e-05	0.000211694
1.8163	-5.11992e-05	0.000212779
1.8197	-4.76153e-05	0.000213795
1.823	-4.55824e-05	0.000214387
1.8263	-4.65943e-05	0.000214876
1.8296	-4.33877e-05	0.000215264
1.8329	-4.90993e-05	0.000215551
1.8362	-5.41423e-05	0.000215667
1.8395	-4.90628e-05	0.000216084
1.8428	-5.19556e-05	0.000216771
1.8461	-5.02643e-05	0.000217148
1.8494	-4.73715e-05	0.000217179
1.8528	-5.09154e-05	0.000217347
1.8561	-4.73993e-05	0.000217434
1.8594	-4.17578e-05	0.000217453
1.8627	-4.3506e-05	0.000217571
1.866	-4.83481e-05	0.000217659
1.8693	-4.66822e-05	0.000217734
1.8726	-4.1695e-05	0.0002175
1.8759	-4.40744e-05	0.000217266
1.8792	-4.34339e-05	0.000216964
1.8825	-3.51971e-05	0.000216691
1.8858	-3.38994e-05	0.00021629
1.8892	-3.46854e-05	0.000216294
1.8925	-3.43763e-05	0.000216337
1.8958	-3.37537e-05	0.000215965
1.8991	-3.24843e-05	0.000215793
1.9024	-2.57401e-05	0.000215816
1.9057	-2.6648e-05	0.000215846
1.909	-3.16485e-05	0.00021535
1.9123	-2.27956e-05	0.000214596
1.9156	-1.57993e-05	0.000213973
1.9189	-1.39392e-05	0.000213513
1.9222	-6.02326e-06	0.000213014
1.9255	-4.6427e-06	0.000212558
1.9288	-3.86584e-06	0.00021253
1.9321	6.63346e-07	0.000212138
1.9354	9.8344e-06	0.00021134
1.9387	9.09332e-06	0.000210335
1.9421	5.89138e-06	0.000209265
1.9454	9.4455e-06	0.000207968
1.9487	1.47635e-05	0.000207028
1.952	2.06564e-05	0.000206262
1.9553	2.81071e-05	0.000205411
1.9586	3.09559e-05	0.000204628
1.9619	3.03829e-05	0.000204019
1.9652	3.69011e-05	0.000203293
1.9685	4.05081e-05	0.000202574
1.9718	4.22209e-05	0.000202121
1.9751	4.52587e-05	0.000201474
1.9784	4.74388e-05	0.000200662
1.9817	5.20729e-05	0.000199683
1.985	5.9102e-05	0.000198788
1.9883	6.42991e-05	0.00019755
1.9916	7.22986e-05	0.00019632
1.9949	7.08713e-05	0.000195658
1.9982	6.07764e-05	0.000195159
2.0015	6.89282e-05	0.00019431
2.0048	8.00584e-05	0.000193639
2.0081	8.09248e-05	0.000193287
2.0114	7.74168e-05	0.000192593
2.0147	8.55549e-05	0.000192012
2.018	9.89522e-05	0.00019126
2.0213	0.000110059	0.000190493
2.0246	0.000112222	0.000189671
2.0279	0.00011338	0.000188938
2.0312	0.00011612	0.000187922
2.0345	0.000131023	0.000187185
2.0378	0.000122489	0.000186324
2.0411	0.000126955	0.000185538
2.0444	0.000133392	0.000184931
2.0478	0.000135441	0.000184424
2.0511	0.000142971	0.000183916
2.0544	0.000139163	0.000183695
2.0577	0.000139868	0.00018349
2.061	0.000141159	0.000183024
2.0643	0.000142176	0.00018243
2.0676	0.000141964	0.000182146
2.0709	0.000141281	0.000181808
2.0741	0.000149003	0.000181532
2.0774	0.000156551	0.000181207
2.0807	0.000155118	0.000180998
2.084	0.000156083	0.000180562
2.0873	0.000156452	0.000180162
2.0906	0.000161131	0.000179637
2.0939	0.000165248	0.00017923
2.0972	0.00017237	0.000178894
2.1005	0.000180668	0.000178619
2.1038	0.000182842	0.000178287
2.1071	0.000182833	0.000177904
2.1104	0.000186228	0.000177128
2.1137	0.000188975	0.00017645
2.117	0.000191515	0.000176117
2.1203	0.000195564	0.000175842
2.1236	0.000198314	0.000175127
2.1269	0.00019161	0.00017476
2.1302	0.00019413	0.000174782
2.1335	0.000206974	0.000174074
2.1368	0.000209062	0.000174226
2.1401	0.000191564	0.000175079
2.1434	0.000199897	0.000175821
2.1467	0.000207287	0.000175712
2.15	0.000211683	0.000176114
2.1533	0.000229118	0.00017563
2.1566	0.000242185	0.000174898
2.1599	0.000236323	0.0001744
2.1632	0.000226158	0.000174503
2.1665	0.000228836	0.000174488
2.1698	0.000236819	0.000174449
2.1731	0.00023315	0.000174507
2.1764	0.000236466	0.000174555
2.1796	0.000229964	0.000174446
2.1829	0.000237866	0.000174256
2.1862	0.000248179	0.000174218
2.1895	0.000245541	0.000174286
