# Supplementary material for: Small angle X-ray scattering data and structure factor fitting for the study of the quaternary structure of the spermidine N-acetyltransferase SpeG
Source: Data Brief. 2015 Nov 30;6:47–52. doi: 10.1016/j.dib.2015.11.044 (PMC4688414; doi:10.1016/j.dib.2015.11.044)
Supplement: Supplementary file 1 — Supplementary material [file mmc1.zip › Data-in-brief data/fig1c-7p2.dat]

# ./spes/plot_files/mean_plot_files/352_os.dat is <q>:((1/SF(<q>,7.2))*((1.0*(<352,mean,m2>*1.0-<342,mean,m2>*1.0*(1.0-0.005328)-<311,mean,m2>*1.0*0.005328)/7.2)+0)):((1/SF(<q>,7.2))*(1.0*sqrt((<352,mean,m2>*1.0)**2+(<342,mean,m2>*1.0*(1.0-0.005328))**2+(<311,mean,m2>*1.0*0.005328)**2)/7.2))
0.0071732	0.188451	0.0074386
0.0075411	0.189297	0.00743628
0.0079089	0.189702	0.00743385
0.0082768	0.189267	0.00681098
0.0086446	0.188626	0.00618915
0.0090125	0.187653	0.00573427
0.0093804	0.186983	0.0054084
0.0097482	0.18648	0.00502037
0.010116	0.18552	0.00471587
0.010484	0.184326	0.00452251
0.010852	0.183256	0.00433306
0.01122	0.182155	0.0041047
0.011588	0.181095	0.00387134
0.011955	0.1801	0.00363034
0.012323	0.179294	0.00337956
0.012691	0.178347	0.00315244
0.013059	0.177155	0.00292225
0.013427	0.176056	0.0027842
0.013795	0.175094	0.00267887
0.014163	0.174037	0.0025752
0.01453	0.172846	0.00248947
0.014898	0.171347	0.00248009
0.015266	0.170055	0.00245937
0.015634	0.168929	0.00233733
0.016002	0.167682	0.00222224
0.01637	0.166711	0.00217112
0.016738	0.165417	0.0020888
0.017105	0.164158	0.001971
0.017473	0.162991	0.001913
0.017841	0.161753	0.00188108
0.018209	0.160455	0.00179874
0.018577	0.1592	0.00169851
0.018945	0.15803	0.00163458
0.019312	0.156614	0.0015925
0.01968	0.155286	0.00153826
0.020048	0.153813	0.0014884
0.020416	0.152245	0.00149577
0.020784	0.150876	0.00150967
0.021152	0.149498	0.00154848
0.02152	0.148487	0.00156973
0.021887	0.147162	0.0015585
0.022255	0.145466	0.00150299
0.022623	0.143883	0.00147733
0.022991	0.142248	0.00145567
0.023359	0.140919	0.0014375
0.023727	0.139618	0.00143742
0.024095	0.138092	0.00145674
0.024462	0.136643	0.00146227
0.02483	0.135144	0.00145575
0.025198	0.133367	0.00144934
0.025566	0.131728	0.00146702
0.025934	0.130167	0.00150585
0.026302	0.128423	0.00152007
0.02667	0.126909	0.00150315
0.027037	0.125436	0.00149256
0.027405	0.123988	0.00146458
0.027773	0.122244	0.00136782
0.028141	0.120627	0.00126262
0.028509	0.119227	0.00120367
0.028877	0.117884	0.00116636
0.029245	0.11642	0.0011615
0.029612	0.11466	0.00118942
0.02998	0.112829	0.00120345
0.030348	0.111216	0.00119794
0.030716	0.10968	0.00117112
0.031084	0.108305	0.00110016
0.031452	0.107008	0.00103092
0.03182	0.105283	0.000981232
0.032187	0.103469	0.000952506
0.032555	0.101941	0.000940338
0.032923	0.100374	0.000943827
0.033291	0.0988798	0.00095105
0.033659	0.097442	0.000975011
0.034027	0.0958049	0.000983331
0.034395	0.0943556	0.00101203
0.034762	0.0926999	0.00101957
0.03513	0.0911449	0.00101667
0.035498	0.0897292	0.000989681
0.035866	0.0881532	0.000954095
0.036234	0.0866822	0.000923181
0.036602	0.085047	0.000915385
0.03697	0.0835754	0.000884004
0.037337	0.0822471	0.000857105
0.037705	0.0807715	0.0008537
0.038073	0.0792897	0.000840207
0.038441	0.0777924	0.000828091
0.038809	0.0763133	0.000842483
0.039177	0.0748865	0.000863317
0.039545	0.0735208	0.000842605
0.039912	0.0722132	0.000807439
0.04028	0.0707945	0.00077831
0.040648	0.0693771	0.000747704
0.041016	0.0679898	0.000695653
0.041384	0.0665644	0.00069147
0.041752	0.0652033	0.000704392
0.04212	0.0639494	0.000696432
0.042487	0.0626584	0.000667266
0.042855	0.0613511	0.000667153
0.043223	0.0599835	0.0006711
0.043591	0.058728	0.000640811
0.043959	0.0575222	0.000618903
0.044327	0.0563035	0.000601604
0.044695	0.0549972	0.000579784
0.045062	0.0537137	0.000545471
0.04543	0.0525951	0.000534855
0.045798	0.0514268	0.000513212
0.046166	0.050244	0.000493202
0.046534	0.0490286	0.000474849
0.046902	0.0479037	0.00046699
0.04727	0.0467304	0.000474326
0.047637	0.0456361	0.000498774
0.048005	0.0445843	0.000523408
0.048373	0.0435292	0.000530838
0.048741	0.0424353	0.000530541
0.049109	0.0412926	0.00051594
0.049477	0.0402681	0.000489477
0.049845	0.0393524	0.000473791
0.050212	0.038414	0.000464503
0.05058	0.0374325	0.00044423
0.050948	0.0364416	0.00042752
0.051316	0.0354837	0.000417515
0.051684	0.0345111	0.000408138
0.052052	0.033581	0.000404589
0.052419	0.0327166	0.000397486
0.052787	0.031873	0.000386989
0.053155	0.0310049	0.000373964
0.053523	0.0301399	0.000352215
0.053891	0.0292824	0.000331792
0.054259	0.0284453	0.000328662
0.054627	0.0276219	0.000328944
0.054994	0.0268077	0.00033006
0.055362	0.0261071	0.000325765
0.05573	0.0253832	0.000313409
0.056098	0.0246173	0.00029874
0.056466	0.0239282	0.000290332
0.056834	0.0232067	0.000287709
0.057202	0.0225262	0.000289356
0.057569	0.0218374	0.000296937
0.057937	0.0212126	0.000299649
0.058305	0.0205362	0.000284799
0.058673	0.0199235	0.000269744
0.059041	0.0193494	0.000251978
0.059409	0.0187332	0.000234059
0.059777	0.018175	0.000233193
0.060144	0.0175864	0.000248934
0.060512	0.0170324	0.000264658
0.06088	0.0164842	0.000269868
0.061248	0.0159874	0.000262978
0.061616	0.0155146	0.000239869
0.061984	0.0149613	0.000211949
0.062352	0.0144548	0.000182013
0.062719	0.0139631	0.000167764
0.063087	0.0135336	0.000159981
0.063455	0.0130808	0.000160872
0.063823	0.0126553	0.000162659
0.064191	0.012245	0.000159053
0.064559	0.0118578	0.000155983
0.064926	0.0114876	0.000156366
0.065294	0.0111228	0.000157842
0.065662	0.0107333	0.000158262
0.06603	0.0103965	0.000158728
0.066398	0.0100623	0.00015478
0.066766	0.00972679	0.00015323
0.067134	0.00942664	0.000153736
0.067501	0.00913029	0.000152797
0.067869	0.00883006	0.000150092
0.068237	0.00853542	0.000145894
0.068605	0.00826882	0.000143192
0.068973	0.00804325	0.000135019
0.069341	0.00781004	0.000127195
0.069709	0.00753214	0.000123331
0.070076	0.0072892	0.000118705
0.070444	0.0070472	0.000109557
0.070812	0.0068475	0.000102505
0.07118	0.00665548	0.000104556
0.071548	0.00644519	0.000105244
0.071916	0.00624857	0.000110087
0.072284	0.00607626	0.000115324
0.072651	0.00590563	0.000117195
0.073019	0.00573722	0.000113266
0.073387	0.00558856	0.000113199
0.073755	0.00544223	0.000112425
0.074123	0.00531487	0.000108062
0.074491	0.0051667	0.000103073
0.074858	0.00500801	0.000101225
0.075226	0.00486058	9.85333e-05
0.075594	0.00473689	9.65371e-05
0.075962	0.00463153	9.38208e-05
0.07633	0.004539	9.39666e-05
0.076698	0.00444578	9.32445e-05
0.077066	0.00437965	9.14301e-05
0.077433	0.00429924	8.92356e-05
0.077801	0.00422242	9.35804e-05
0.078169	0.00412441	9.80945e-05
0.078537	0.00405381	9.99762e-05
0.078905	0.00398982	0.000100588
0.079273	0.00393045	0.000100534
0.079641	0.00386969	9.88038e-05
0.080008	0.00381202	9.47494e-05
0.080376	0.00376338	9.23659e-05
0.080744	0.00370191	9.47056e-05
0.081112	0.00364896	9.90888e-05
0.08148	0.00363301	0.000100202
0.081848	0.00359259	0.000100036
0.082215	0.00354347	0.000100451
0.082583	0.00350378	9.66191e-05
0.082951	0.00346815	8.9979e-05
0.083319	0.00346144	8.68645e-05
0.083687	0.00346652	8.76053e-05
0.084055	0.00344907	9.20627e-05
0.084423	0.00341978	9.64755e-05
0.08479	0.00340639	9.86921e-05
0.085158	0.00340541	9.79612e-05
0.085526	0.00338465	9.64279e-05
0.085894	0.0033759	9.10462e-05
0.086262	0.0033542	8.51028e-05
0.08663	0.00335403	8.22514e-05
0.086998	0.00336154	8.1343e-05
0.087365	0.00336341	8.02399e-05
0.087733	0.00335323	8.00412e-05
0.088101	0.00335752	8.13517e-05
0.088469	0.00334203	8.28251e-05
0.088837	0.00334477	8.74905e-05
0.089205	0.00336347	9.15114e-05
0.089572	0.00335821	9.40648e-05
0.08994	0.00335736	0.000103326
0.090308	0.00336597	0.000108031
0.090676	0.00341092	0.000105853
0.091044	0.00340033	0.00010364
0.091412	0.00337625	0.000103003
0.09178	0.00337215	9.68204e-05
0.092147	0.00336734	9.26881e-05
0.092515	0.00337622	9.21042e-05
0.092883	0.00338783	9.15536e-05
0.093251	0.00338688	8.9284e-05
0.093619	0.003406	8.75739e-05
0.093987	0.00338999	8.88858e-05
0.094354	0.00339177	9.26086e-05
0.094722	0.00337632	9.65411e-05
0.09509	0.00337852	9.88573e-05
0.095458	0.00339374	9.76312e-05
0.095826	0.00338184	9.33749e-05
0.096194	0.00338609	8.85934e-05
0.096562	0.00338828	8.36878e-05
0.096929	0.00339296	8.12803e-05
0.097297	0.00338646	8.07087e-05
0.097665	0.00337044	8.12577e-05
0.098033	0.0033785	8.18371e-05
0.098401	0.00337562	8.43454e-05
0.098769	0.00337255	8.89804e-05
0.099136	0.00336749	9.19303e-05
0.099504	0.00332942	9.3773e-05
0.099872	0.00331699	9.66366e-05
0.10024	0.00331658	9.75241e-05
0.10061	0.00328935	9.32309e-05
0.10098	0.00327856	9.09568e-05
0.10134	0.00325585	9.01598e-05
0.10171	0.00323495	8.88247e-05
0.10208	0.00325244	8.60678e-05
0.10245	0.00325737	8.71387e-05
0.10281	0.00325934	8.72875e-05
0.10318	0.00320253	8.53112e-05
0.10355	0.00318355	8.42291e-05
0.10392	0.00319526	8.86933e-05
0.10429	0.00318159	9.15267e-05
0.10465	0.00316742	9.36987e-05
0.10502	0.00313055	9.658e-05
0.10539	0.00310221	9.80094e-05
0.10576	0.00307415	9.41997e-05
0.10613	0.00305104	8.92709e-05
0.10649	0.00301177	8.62732e-05
0.10686	0.00298955	8.51347e-05
0.10723	0.00295329	8.36048e-05
0.1076	0.00292137	8.33185e-05
0.10796	0.00291545	8.38928e-05
0.10833	0.00288643	8.32949e-05
0.1087	0.00285858	8.29455e-05
0.10907	0.00284727	8.37641e-05
0.10944	0.00280664	8.40776e-05
0.1098	0.00278726	8.45205e-05
0.11017	0.00274852	8.41615e-05
0.11054	0.00268988	8.35548e-05
0.11091	0.00265232	8.15252e-05
0.11128	0.00263298	7.97491e-05
0.11164	0.00259105	7.8338e-05
0.11201	0.00254259	7.82923e-05
0.11238	0.00251582	7.66358e-05
0.11275	0.00250401	7.54704e-05
0.11311	0.0024678	7.53537e-05
0.11348	0.00243911	7.5687e-05
0.11385	0.00238344	7.55354e-05
0.11422	0.00234142	7.80435e-05
0.11459	0.00232099	8.19769e-05
0.11495	0.00227612	8.36372e-05
0.11532	0.00223349	8.45312e-05
0.11569	0.00218804	8.59019e-05
0.11606	0.00214108	8.49908e-05
0.11643	0.00212821	8.22383e-05
0.11679	0.00211008	8.05551e-05
0.11716	0.00206396	7.97343e-05
0.11753	0.00200611	7.86172e-05
0.1179	0.00196981	7.72097e-05
0.11826	0.00194238	7.6137e-05
0.11863	0.0018908	7.54587e-05
0.119	0.00185914	7.50595e-05
0.11937	0.00183815	7.41546e-05
0.11974	0.00180434	7.33531e-05
0.1201	0.00175476	7.35886e-05
0.12047	0.00171595	7.38533e-05
0.12084	0.00168271	7.34988e-05
0.12121	0.00164579	7.36388e-05
0.12157	0.00160103	7.62358e-05
0.12194	0.00157293	7.73588e-05
0.12231	0.00154376	7.81701e-05
0.12268	0.00151049	7.90492e-05
0.12305	0.00147062	8.13468e-05
0.12341	0.00142338	8.26541e-05
0.12378	0.00139837	8.22871e-05
0.12415	0.00138631	8.12507e-05
0.12452	0.00133692	8.01716e-05
0.12489	0.00129895	7.75483e-05
0.12525	0.00126381	7.39506e-05
0.12562	0.00123819	7.23307e-05
0.12599	0.00120407	7.19607e-05
0.12636	0.00118742	7.21604e-05
0.12672	0.00116436	7.16055e-05
0.12709	0.00113677	7.17517e-05
0.12746	0.00111837	7.17334e-05
0.12783	0.00107555	7.22664e-05
0.1282	0.00103794	7.25308e-05
0.12856	0.00099499	7.33088e-05
0.12893	0.000953889	7.36753e-05
0.1293	0.000929094	7.33998e-05
0.12967	0.000907304	7.3058e-05
0.13004	0.000888751	7.19457e-05
0.1304	0.000879273	7.10218e-05
0.13077	0.000854926	7.02748e-05
0.13114	0.000824687	7.04899e-05
0.13151	0.00080563	7.06153e-05
0.13187	0.000769439	7.12076e-05
0.13224	0.000764702	7.11211e-05
0.13261	0.000742469	7.0444e-05
0.13298	0.000722745	6.98726e-05
0.13335	0.000701049	6.92657e-05
0.13371	0.000680273	6.94996e-05
0.13408	0.000672989	7.01403e-05
0.13445	0.000653969	7.02859e-05
0.13482	0.000623483	7.06212e-05
0.13518	0.000594794	7.0779e-05
0.13555	0.000592238	7.02073e-05
0.13592	0.000569646	6.90399e-05
0.13629	0.00055726	6.84952e-05
0.13666	0.000550531	6.80131e-05
0.13702	0.000532576	6.74298e-05
0.13739	0.000506189	6.71594e-05
0.13776	0.000492209	6.76065e-05
0.13813	0.000486718	6.89941e-05
0.1385	0.000481676	6.96274e-05
0.13886	0.000477047	7.05791e-05
0.13923	0.000461528	7.32465e-05
0.1396	0.000456741	7.35252e-05
0.13997	0.000455878	7.27334e-05
0.14033	0.000436068	7.26538e-05
0.1407	0.000443893	7.23764e-05
0.14107	0.000436338	6.98442e-05
0.14144	0.000436614	6.94997e-05
0.14181	0.000424071	7.0137e-05
0.14217	0.000412791	6.99596e-05
0.14254	0.000406931	6.94767e-05
0.14291	0.000384509	6.94275e-05
0.14328	0.000389576	6.88754e-05
0.14364	0.000401058	6.77345e-05
0.14401	0.000392758	6.74692e-05
0.14438	0.000369349	7.21203e-05
0.14475	0.00035422	7.73502e-05
0.14512	0.000359745	7.77035e-05
0.14548	0.000362474	7.74608e-05
0.14585	0.000365385	7.78759e-05
0.14622	0.000376311	7.42658e-05
0.14659	0.000374514	6.85931e-05
0.14696	0.00036345	6.86267e-05
0.14732	0.000359742	6.95097e-05
0.14769	0.000360425	6.94577e-05
0.14806	0.000341763	6.89718e-05
0.14843	0.000341995	6.88027e-05
0.14879	0.00035474	6.90842e-05
0.14916	0.000359388	6.85781e-05
0.14953	0.00036823	6.80656e-05
0.1499	0.000366458	6.79008e-05
0.15027	0.000368878	6.77844e-05
0.15063	0.000361346	6.73871e-05
0.151	0.000357735	6.76919e-05
0.15137	0.000371852	6.85619e-05
0.15174	0.000380713	6.87685e-05
0.15211	0.000364898	6.87927e-05
0.15247	0.000370714	6.96992e-05
0.15284	0.000375808	6.93611e-05
0.15321	0.000374225	6.91367e-05
0.15358	0.000381279	6.94436e-05
0.15394	0.000392115	6.95875e-05
0.15431	0.000383551	6.90267e-05
0.15468	0.000371415	6.98355e-05
0.15505	0.000369406	6.94741e-05
0.15542	0.000383744	6.92509e-05
0.15578	0.00037678	6.93538e-05
0.15615	0.000371357	7.01159e-05
0.15652	0.000369782	6.97297e-05
0.15689	0.000368985	6.95994e-05
0.15725	0.000377079	6.91878e-05
0.15762	0.000379444	6.92992e-05
0.15799	0.000388174	6.83577e-05
0.15836	0.000397364	6.85131e-05
0.15873	0.000411098	6.89564e-05
0.15909	0.000406485	7.03198e-05
0.15946	0.000399613	7.03517e-05
0.15983	0.000414811	7.01849e-05
0.1602	0.000402166	6.9911e-05
0.16057	0.000405514	6.94921e-05
0.16093	0.000416243	6.82331e-05
0.1613	0.000412962	6.86928e-05
0.16167	0.000421022	6.83961e-05
0.16204	0.000419682	6.77215e-05
0.1624	0.000414922	6.74047e-05
0.16277	0.000417686	6.74238e-05
0.16314	0.000414944	6.633e-05
0.16351	0.000418861	6.67089e-05
0.16388	0.000410049	6.75228e-05
0.16424	0.000406918	6.84945e-05
0.16461	0.000413883	7.14561e-05
0.16498	0.000418542	7.57149e-05
0.16535	0.000440819	7.71337e-05
0.16571	0.00044562	7.73604e-05
0.16608	0.000431652	7.6833e-05
0.16645	0.000431794	7.37316e-05
0.16682	0.000422935	6.96125e-05
0.16719	0.000431124	6.79912e-05
0.16755	0.000427167	6.83178e-05
0.16792	0.000430635	6.81094e-05
0.16829	0.000420828	6.86416e-05
0.16866	0.000419378	6.86502e-05
0.16902	0.00042761	6.88347e-05
0.16939	0.000429258	6.83565e-05
0.16976	0.000411353	6.87317e-05
0.17013	0.000411558	6.87266e-05
0.1705	0.000435082	6.88357e-05
0.17086	0.000430346	6.8981e-05
0.17123	0.0004122	6.9452e-05
0.1716	0.000410384	6.90973e-05
0.17197	0.000408083	6.91721e-05
0.17234	0.000407624	6.98369e-05
0.1727	0.00040286	6.93116e-05
0.17307	0.000392132	6.8356e-05
0.17344	0.000395128	6.85704e-05
0.17381	0.000390015	6.82975e-05
0.17417	0.000393041	6.75886e-05
0.17454	0.00039592	6.77664e-05
0.17491	0.000403209	6.81283e-05
0.17528	0.000407177	6.79745e-05
0.17565	0.00039838	6.79457e-05
0.17601	0.000381957	6.86199e-05
0.17638	0.000384305	6.90581e-05
0.17675	0.000388903	6.99168e-05
0.17712	0.000395397	7.00353e-05
0.17748	0.000401874	6.99486e-05
0.17785	0.000381642	6.9463e-05
0.17822	0.000366024	6.93194e-05
0.17859	0.000367698	6.83575e-05
0.17896	0.0003521	6.95884e-05
0.17932	0.000342956	7.1012e-05
0.17969	0.000351639	7.12758e-05
0.18006	0.000357046	7.14874e-05
0.18043	0.000351991	7.20688e-05
0.1808	0.000353017	7.18023e-05
0.18116	0.000348976	7.01373e-05
0.18153	0.000338337	6.93838e-05
0.1819	0.000329574	6.92088e-05
0.18227	0.000322577	6.83068e-05
0.18263	0.000327478	6.79542e-05
0.183	0.000329573	7.55478e-05
0.18337	0.000324047	7.77306e-05
0.18374	0.000344955	7.74704e-05
0.18411	0.000333609	7.74154e-05
0.18447	0.00031993	7.7289e-05
0.18484	0.000309532	7.10765e-05
0.18521	0.000325435	6.88762e-05
0.18558	0.000336662	6.88132e-05
0.18594	0.000330471	6.86981e-05
0.18631	0.000312449	6.78285e-05
0.18668	0.000291158	6.69085e-05
0.18705	0.000300652	6.66573e-05
0.18742	0.000300971	6.64696e-05
0.18778	0.000292257	6.65117e-05
0.18815	0.00029238	6.66416e-05
0.18852	0.000285714	6.64119e-05
0.18889	0.000278841	6.74698e-05
0.18925	0.000290191	6.8904e-05
0.18962	0.000285682	7.01172e-05
0.18999	0.000280876	7.02277e-05
0.19036	0.000279833	7.05895e-05
0.19073	0.00027264	7.00776e-05
0.19109	0.00027434	6.90826e-05
0.19146	0.000273428	6.82427e-05
0.19183	0.000274271	6.8323e-05
0.1922	0.00026381	6.8135e-05
0.19257	0.00026943	6.77016e-05
0.19293	0.00027053	6.71018e-05
0.1933	0.000269066	6.64764e-05
0.19367	0.000259367	6.59603e-05
0.19404	0.000249288	6.55652e-05
0.1944	0.00024495	6.54017e-05
0.19477	0.000250408	6.54889e-05
0.19514	0.000260842	6.56069e-05
0.19551	0.000249219	6.60333e-05
0.19588	0.000233698	6.64775e-05
0.19624	0.000237251	6.67377e-05
0.19661	0.000255483	6.68575e-05
0.19698	0.000248071	6.72408e-05
0.19735	0.000247783	6.72894e-05
0.19771	0.000235607	6.72726e-05
0.19808	0.000226321	6.75654e-05
0.19845	0.000236086	6.79927e-05
0.19882	0.000237693	6.77434e-05
0.19919	0.000246349	6.76433e-05
0.19955	0.00025095	6.74036e-05
0.19992	0.000250581	6.72977e-05
0.20029	0.000248245	6.67065e-05
0.20066	0.000252054	6.66353e-05
0.20102	0.000251702	6.65826e-05
0.20139	0.000254002	6.65537e-05
0.20176	0.000246758	6.61716e-05
0.20213	0.000248991	6.6673e-05
0.2025	0.000249384	6.70735e-05
0.20286	0.000249403	6.69817e-05
0.20323	0.000239057	6.71645e-05
0.2036	0.000236488	6.72896e-05
0.20397	0.000239376	6.73367e-05
0.20434	0.000238077	6.72487e-05
0.2047	0.000235486	6.74709e-05
0.20507	0.000236714	6.73515e-05
0.20544	0.000233207	6.71706e-05
0.20581	0.000235507	6.71104e-05
0.20617	0.00024034	6.67481e-05
0.20654	0.000253237	6.66489e-05
0.20691	0.000258488	6.6596e-05
0.20728	0.000264765	6.68406e-05
0.20765	0.000263489	6.635e-05
0.20801	0.000265564	6.64733e-05
0.20838	0.000263678	6.68051e-05
0.20875	0.0002636	6.68391e-05
0.20912	0.000263673	6.66638e-05
0.20948	0.00025852	6.70462e-05
0.20985	0.000248734	6.70767e-05
0.21022	0.000246621	6.6925e-05
0.21059	0.00025215	6.71551e-05
0.21096	0.000272717	6.81209e-05
0.21132	0.000270253	6.77713e-05
0.21169	0.000268255	6.82495e-05
0.21206	0.000273992	6.79666e-05
0.21243	0.00028056	6.76711e-05
0.21279	0.00028132	6.69214e-05
0.21316	0.000275722	6.6903e-05
0.21353	0.000278196	6.6166e-05
0.2139	0.00029644	6.62088e-05
0.21427	0.000295239	6.64114e-05
0.21463	0.000282635	6.64991e-05
0.215	0.000285818	6.64275e-05
0.21537	0.000290846	5.98566e-05
0.21574	0.000294042	5.99208e-05
0.21596	0.00029768	6.05865e-05
0.2161	0.000288911	6.08423e-05
0.21647	0.000299535	6.19302e-05
0.21684	0.000307949	6.88299e-05
0.21721	0.0003025	6.90545e-05
0.21758	0.000298791	6.84928e-05
0.21794	0.000300678	6.82387e-05
0.21831	0.00030893	6.74522e-05
0.21868	0.000317305	6.03081e-05
0.21905	0.000321725	6.01842e-05
0.2193	0.000306781	6.03283e-05
0.21941	0.000307105	6.0296e-05
0.21978	0.000310526	6.00813e-05
0.22015	0.000311898	6.69466e-05
0.22052	0.000311176	6.66201e-05
0.22089	0.000308348	6.6615e-05
0.22125	0.000300856	6.6578e-05
0.22162	0.000295281	6.72435e-05
0.22199	0.000306808	6.04326e-05
0.22236	0.000306724	6.0742e-05
0.22265	0.000316285	6.14065e-05
0.22273	0.000309098	6.17632e-05
0.22309	0.00031142	6.14477e-05
0.22346	0.000314494	6.8163e-05
0.22383	0.000329434	6.8202e-05
0.2242	0.000326304	6.79487e-05
0.22456	0.000316004	6.79466e-05
0.22493	0.000312469	6.75311e-05
0.2253	0.000314454	6.07674e-05
0.22567	0.000318565	6.07646e-05
0.226	0.000323744	6.12262e-05
0.22604	0.000320524	6.11302e-05
0.2264	0.000318389	6.21871e-05
0.22677	0.000318666	6.90526e-05
0.22714	0.000323829	6.87991e-05
0.22751	0.000332672	6.8011e-05
0.22787	0.000333298	6.77731e-05
0.22824	0.000326292	6.73208e-05
0.22861	0.00033044	6.18522e-05
0.22898	0.000330972	6.2213e-05
0.22935	0.000334276	6.21773e-05
0.22971	0.000337718	6.19352e-05
0.23008	0.000336506	6.1671e-05
0.23045	0.000339365	6.68867e-05
0.23082	0.000336115	6.67132e-05
0.23118	0.000330656	6.70564e-05
0.23155	0.000312018	6.72967e-05
0.23192	0.000307622	6.7672e-05
0.23229	0.000316868	6.09376e-05
0.23266	0.000328497	6.10601e-05
0.23269	0.000328122	6.0519e-05
0.23302	0.000333782	6.25786e-05
0.23339	0.00033761	6.31311e-05
0.23376	0.00033514	7.04343e-05
0.23413	0.00032632	7.16153e-05
0.23449	0.000317507	6.53873e-05
0.23486	0.000336243	5.61894e-05
0.23604	0.000324908	4.6702e-05
0.23939	0.000319524	3.47561e-05
0.24274	0.000310305	1.27119e-05
0.24609	0.00029696	1.2667e-05
0.24943	0.000282489	1.26928e-05
0.25278	0.000267559	1.23147e-05
0.25613	0.000254385	1.22875e-05
0.25948	0.000238673	1.25985e-05
0.26282	0.000220519	1.25236e-05
0.26617	0.000204609	1.23631e-05
0.26952	0.000195582	1.25174e-05
0.27287	0.00018897	1.25906e-05
0.27621	0.000181959	1.24983e-05
0.27956	0.000174642	1.25996e-05
0.28291	0.000171303	1.27711e-05
0.28626	0.000166716	1.27905e-05
0.2896	0.000163508	1.26857e-05
0.29295	0.000164304	1.23303e-05
0.2963	0.00016548	1.20903e-05
0.29965	0.00016452	1.17592e-05
0.30299	0.000164553	1.15686e-05
0.30634	0.000165337	1.13636e-05
0.30969	0.000167918	1.15257e-05
0.31303	0.000170149	1.17197e-05
0.31638	0.000172162	1.19483e-05
0.31973	0.000174916	1.22582e-05
0.32308	0.000174008	1.2403e-05
0.32642	0.000175534	1.26166e-05
0.32977	0.000175496	1.26749e-05
0.33312	0.000175966	1.27509e-05
0.33646	0.000174985	1.25043e-05
0.33981	0.000175173	1.2491e-05
0.34316	0.000172763	1.22997e-05
0.34651	0.000171983	1.20095e-05
0.34985	0.000171044	1.18022e-05
0.3532	0.000169906	1.18223e-05
0.35655	0.000169545	1.19619e-05
0.35989	0.0001697	1.23311e-05
0.36324	0.000170634	1.28007e-05
0.36659	0.000172312	1.30702e-05
0.36993	0.000174171	1.32011e-05
0.37328	0.000174424	1.30994e-05
0.37663	0.000175437	1.27147e-05
0.37997	0.000176869	1.23893e-05
0.38332	0.000175566	1.23789e-05
0.38667	0.000172384	1.24617e-05
0.39001	0.000171611	1.25674e-05
0.39336	0.000171208	1.263e-05
0.39671	0.000169772	1.25997e-05
0.40005	0.000170468	1.24144e-05
0.4034	0.000170441	1.22208e-05
0.40675	0.00017072	1.20968e-05
0.41009	0.000171529	1.20611e-05
0.41344	0.000172021	1.21861e-05
0.41679	0.000171629	1.24319e-05
0.42013	0.000172587	1.26933e-05
0.42348	0.000177119	1.2991e-05
0.42682	0.000181235	1.32397e-05
0.43017	0.000184627	1.32673e-05
0.43352	0.000188242	1.31444e-05
0.43686	0.00019123	1.30063e-05
0.44021	0.000194695	1.25735e-05
0.44356	0.000198446	1.22058e-05
0.4469	0.000202501	1.19992e-05
0.45025	0.00020619	1.19993e-05
0.45359	0.000208121	1.21325e-05
0.45694	0.00021098	1.2354e-05
0.46029	0.000209429	1.26338e-05
0.46363	0.000207893	1.29458e-05
0.46698	0.000206051	1.30808e-05
0.47032	0.000203149	1.30148e-05
0.47367	0.000202067	1.30682e-05
0.47701	0.000200079	1.30258e-05
0.48036	0.000197884	1.29736e-05
0.48371	0.000197083	1.29683e-05
0.48705	0.00019661	1.30967e-05
0.4904	0.000195854	1.30491e-05
0.49374	0.00019595	1.29103e-05
0.49709	0.000195167	1.28566e-05
0.50043	0.000195171	1.2836e-05
0.50378	0.000197973	1.28247e-05
0.50713	0.000200256	1.29851e-05
0.51047	0.000201155	1.31862e-05
0.51382	0.000203946	1.32273e-05
0.51716	0.000207206	1.33035e-05
0.52051	0.000209666	1.32654e-05
0.52385	0.000210935	1.32868e-05
0.5272	0.000210668	1.33486e-05
0.53054	0.000210046	1.34129e-05
0.53389	0.000211779	1.34152e-05
0.53723	0.000212648	1.33681e-05
0.54058	0.000209889	1.33386e-05
0.54392	0.000210233	1.34649e-05
0.54727	0.000210316	1.37049e-05
0.55061	0.000209732	1.36073e-05
0.55396	0.0002094	1.38124e-05
0.5573	0.000208648	1.39675e-05
0.56065	0.000208828	1.40857e-05
0.56399	0.000210008	1.40869e-05
0.56734	0.000208291	1.41172e-05
0.57068	0.000206137	1.41706e-05
0.57403	0.000205281	1.41375e-05
0.57737	0.000207589	1.40618e-05
0.58071	0.000209109	1.40082e-05
0.58406	0.0002084	1.41853e-05
0.5874	0.000210163	1.40497e-05
0.59075	0.000212995	1.37807e-05
0.59409	0.000214862	1.37679e-05
0.59744	0.000214369	1.37681e-05
0.60078	0.000214978	1.38715e-05
0.60413	0.000214317	1.3979e-05
0.60747	0.000214045	1.4091e-05
0.61081	0.000216208	1.39656e-05
0.61416	0.000215665	1.40371e-05
0.6175	0.000214404	1.40759e-05
0.62085	0.000215004	1.42293e-05
0.62419	0.000215017	1.42323e-05
0.62753	0.000214883	1.44537e-05
0.63088	0.000212932	1.44636e-05
0.63422	0.00021138	1.45193e-05
0.63756	0.000211237	1.44748e-05
0.64091	0.000210317	1.46945e-05
0.64425	0.000209099	1.43898e-05
0.6476	0.00020843	1.4437e-05
0.65094	0.000204511	1.43895e-05
0.65428	0.000203382	1.40804e-05
0.65763	0.000202525	1.41481e-05
0.66097	0.000203096	1.45812e-05
0.66431	0.000202727	1.47234e-05
0.66766	0.000200335	1.48907e-05
0.671	0.000199129	1.53831e-05
0.67434	0.000197536	1.55947e-05
0.67769	0.00019457	1.56403e-05
0.68103	0.00019131	1.52709e-05
0.68437	0.000188075	1.49342e-05
0.68772	0.000186378	1.49587e-05
0.69106	0.000185901	1.45425e-05
0.6944	0.000184309	1.4652e-05
0.69774	0.000179705	1.51179e-05
0.70109	0.000176102	1.55265e-05
0.70443	0.000172069	1.54933e-05
0.70777	0.0001678	1.55359e-05
0.71111	0.00016458	1.50876e-05
0.71446	0.000157683	1.46103e-05
0.7178	0.000156997	1.41475e-05
0.72114	0.000154025	1.37161e-05
0.72448	0.000150295	1.37046e-05
0.72783	0.000145002	1.38308e-05
0.73117	0.000141403	1.43744e-05
0.73451	0.000138711	1.48195e-05
0.73785	0.000141011	1.49332e-05
0.7412	0.000141024	1.54248e-05
0.74454	0.000137932	1.58044e-05
0.74788	0.00014022	1.57808e-05
0.75122	0.000139492	1.57722e-05
0.75456	0.000138225	1.6019e-05
0.75791	0.000137774	1.5948e-05
0.76125	0.000137715	1.59997e-05
0.76459	0.000138317	1.6115e-05
0.76793	0.000140307	1.62765e-05
0.77127	0.000140826	1.65909e-05
0.77461	0.000140881	1.67811e-05
0.77796	0.000140402	1.6795e-05
0.7813	0.000137746	1.67776e-05
0.78464	0.000137411	1.6872e-05
0.78798	0.000137448	1.68951e-05
0.79132	0.000135363	1.69527e-05
0.79466	0.000133178	1.70224e-05
0.798	0.000132501	1.70904e-05
0.80134	0.00013053	1.70929e-05
0.80469	0.000127348	1.70235e-05
0.80803	0.000123512	1.65585e-05
0.81137	0.000120349	1.65325e-05
0.81471	0.000117415	1.65484e-05
0.81805	0.000115036	1.66219e-05
0.82139	0.000113169	1.67836e-05
0.82473	0.000112527	1.73514e-05
0.82807	0.000111107	1.75915e-05
0.83141	0.000110556	1.78395e-05
0.83475	0.000110559	1.75852e-05
0.83809	0.00010915	1.72569e-05
0.84143	0.000107564	1.68629e-05
0.84477	0.000105875	1.67075e-05
0.84811	0.000104092	1.6609e-05
0.85145	0.00010304	1.70149e-05
0.85479	0.000101392	1.75257e-05
0.85813	0.000101122	1.82349e-05
0.86147	0.000103503	1.85477e-05
0.86481	0.000104567	1.86304e-05
0.86815	0.000102734	1.86039e-05
0.87149	9.90078e-05	1.85055e-05
0.87483	9.72632e-05	1.82767e-05
0.87817	9.66816e-05	1.8207e-05
0.88151	9.62373e-05	1.82124e-05
0.88485	9.6911e-05	1.8193e-05
0.88819	9.68622e-05	1.78571e-05
0.89153	9.65075e-05	1.74906e-05
0.89487	9.37691e-05	1.70454e-05
0.89821	9.31037e-05	1.66682e-05
0.90155	9.35329e-05	1.67989e-05
0.90489	9.50335e-05	1.72837e-05
0.90823	9.67781e-05	1.78239e-05
0.91157	9.81377e-05	1.83332e-05
0.9149	9.99446e-05	1.88097e-05
0.91824	0.000100673	1.89212e-05
0.92158	0.00010083	1.90253e-05
0.92492	0.00010172	1.9013e-05
0.92826	0.000102068	1.89801e-05
0.9316	0.000101216	1.89363e-05
0.93494	0.000101456	1.89239e-05
0.93827	0.000102585	1.89247e-05
0.94161	0.000102674	1.89604e-05
0.94495	0.000102699	1.90747e-05
0.94829	0.000103821	1.88236e-05
0.95163	0.00010563	1.85055e-05
0.95497	0.000104806	1.86022e-05
0.9583	0.000104247	1.87174e-05
0.96164	0.000105346	1.83685e-05
0.96498	0.000105464	1.88537e-05
0.96832	0.000106377	1.94458e-05
0.97165	0.000108774	1.96188e-05
0.97499	0.000108242	1.97317e-05
0.97833	0.000107715	2.0201e-05
0.98167	0.000108021	2.02334e-05
0.985	0.00010906	2.01957e-05
0.98834	0.000110361	2.01945e-05
0.99168	0.000110842	2.0254e-05
0.99502	0.000111242	2.0423e-05
0.99835	0.000110673	2.05247e-05
1.0017	0.000108472	2.0578e-05
1.005	0.000108143	2.06554e-05
1.0084	0.000108892	2.07403e-05
1.0117	0.000109026	2.07131e-05
1.015	0.000109422	2.07952e-05
1.0184	0.000109812	2.09132e-05
1.0217	0.000110773	2.09792e-05
1.025	0.000110099	2.10296e-05
1.0284	0.000110571	2.11465e-05
1.0317	0.000112555	2.08576e-05
1.0351	0.000115132	2.1009e-05
1.0384	0.000112773	2.1067e-05
1.0417	0.000114256	2.11774e-05
1.0451	0.00011563	2.13396e-05
1.0484	0.000118634	2.18392e-05
1.0517	0.000119742	2.19316e-05
1.0551	0.000120414	2.21411e-05
1.0584	0.000119851	2.22712e-05
1.0617	0.000118235	2.23318e-05
1.0651	0.000118965	2.24705e-05
1.0684	0.000119309	2.26278e-05
1.0717	0.000119235	2.27542e-05
1.0751	0.000119965	2.28723e-05
1.0784	0.000120446	2.29974e-05
1.0818	0.000121789	2.31314e-05
1.0851	0.000121888	2.31327e-05
1.0884	0.00012282	2.29932e-05
1.0918	0.000122465	2.26918e-05
1.0951	0.000121562	2.23813e-05
1.0984	0.000119452	2.20052e-05
1.1018	0.000118366	2.20443e-05
1.1051	0.000120336	2.21961e-05
1.1084	0.000125173	2.25648e-05
1.1118	0.000126298	2.29686e-05
1.1151	0.000126166	2.34541e-05
1.1184	0.000127032	2.37223e-05
1.1218	0.00012933	2.4016e-05
1.1251	0.000130912	2.4277e-05
1.1284	0.000132323	2.44779e-05
1.1318	0.000133976	2.45855e-05
1.1351	0.000136818	2.45412e-05
1.1384	0.000139758	2.45255e-05
1.1418	0.000143143	2.4533e-05
1.1451	0.000144959	2.46541e-05
1.1484	0.00014654	2.48632e-05
1.1518	0.000148903	2.47822e-05
1.1551	0.000150754	2.46211e-05
1.1584	0.000152264	2.44671e-05
1.1618	0.000155887	2.45753e-05
1.1651	0.000159177	2.46564e-05
1.1684	0.000161485	2.5091e-05
1.1718	0.00016156	2.55154e-05
1.1751	0.000163329	2.59556e-05
1.1784	0.000166261	2.6181e-05
1.1818	0.000169451	2.64811e-05
1.1851	0.000172308	2.67877e-05
1.1884	0.000173715	2.69817e-05
1.1918	0.000173056	2.71172e-05
1.1951	0.00017171	2.71667e-05
1.1984	0.000172418	2.71611e-05
1.2018	0.000173016	2.72378e-05
1.2051	0.000173065	2.74577e-05
1.2084	0.000175034	2.77068e-05
1.2118	0.000177243	2.79168e-05
1.2151	0.000176732	2.80975e-05
1.2184	0.00017739	2.82696e-05
1.2218	0.000178326	2.84296e-05
1.2251	0.000178959	2.84738e-05
1.2284	0.000179744	2.86098e-05
1.2317	0.000179065	2.88331e-05
1.2351	0.000179951	2.89235e-05
1.2384	0.000180604	2.89876e-05
1.2417	0.000182333	2.92028e-05
1.2451	0.000183561	2.93197e-05
1.2484	0.000182535	2.9156e-05
1.2517	0.000181252	2.93061e-05
1.2551	0.000181297	2.94848e-05
1.2584	0.0001844	2.96162e-05
1.2617	0.000184071	2.96858e-05
1.2651	0.000183029	3.01475e-05
1.2684	0.000180939	3.04099e-05
1.2717	0.000182299	3.07352e-05
1.275	0.00018216	3.10724e-05
1.2784	0.000179676	3.15063e-05
1.2817	0.000179736	3.17129e-05
1.285	0.000181866	3.18422e-05
1.2884	0.000183685	3.18861e-05
1.2917	0.000186149	3.19743e-05
1.295	0.000186011	3.21028e-05
1.2983	0.000185626	3.22787e-05
1.3017	0.000188848	3.24509e-05
1.305	0.000192487	3.25399e-05
1.3083	0.000193717	3.26208e-05
1.3117	0.000195537	3.26549e-05
1.315	0.0001972	3.26944e-05
1.3183	0.00019952	3.29324e-05
1.3217	0.000201082	3.32761e-05
1.325	0.000204513	3.36199e-05
1.3283	0.000206512	3.40677e-05
1.3316	0.000208241	3.44865e-05
1.335	0.000210213	3.47256e-05
1.3383	0.000211361	3.50241e-05
1.3416	0.000211827	3.52505e-05
1.3449	0.000213037	3.53585e-05
1.3483	0.000213756	3.54078e-05
1.3516	0.000215212	3.55693e-05
1.3549	0.000214257	3.56933e-05
1.3583	0.000212368	3.58706e-05
1.3616	0.000211591	3.61302e-05
1.3649	0.000212711	3.64657e-05
1.3682	0.000211847	3.67088e-05
1.3716	0.000211557	3.69871e-05
1.3749	0.000213355	3.73069e-05
1.3782	0.000212076	3.75529e-05
1.3815	0.000212094	3.77738e-05
1.3849	0.000213899	3.79871e-05
1.3882	0.000214546	3.81903e-05
1.3915	0.000213099	3.8404e-05
1.3949	0.000211549	3.86815e-05
1.3982	0.000210819	3.89837e-05
1.4015	0.000212089	3.92758e-05
1.4048	0.000214819	3.95545e-05
1.4082	0.000218183	3.98289e-05
1.4115	0.000217647	4.00506e-05
1.4148	0.000216218	4.02969e-05
1.4181	0.000214045	4.05904e-05
1.4215	0.00021374	4.09264e-05
1.4248	0.000213782	4.12164e-05
1.4281	0.000214006	4.14945e-05
1.4314	0.00021502	4.17744e-05
1.4348	0.000213931	4.20767e-05
1.4381	0.000212839	4.23252e-05
1.4414	0.00021214	4.25505e-05
1.4447	0.00020915	4.2837e-05
1.4481	0.000207236	4.31352e-05
1.4514	0.000206652	4.33747e-05
1.4547	0.000207398	4.35357e-05
1.458	0.00020624	4.37473e-05
1.4614	0.000204237	4.39295e-05
1.4647	0.000203361	4.41215e-05
1.468	0.000202493	4.44031e-05
1.4713	0.000200711	4.47917e-05
1.4747	0.000199062	4.51851e-05
1.478	0.000201241	4.55821e-05
1.4813	0.000201715	4.59049e-05
1.4846	0.000200881	4.61058e-05
1.4879	0.000203456	4.64482e-05
1.4913	0.000201815	4.68238e-05
1.4946	0.000199364	4.72017e-05
1.4979	0.000197093	4.76122e-05
1.5012	0.000196964	4.81062e-05
1.5046	0.000199907	4.8458e-05
1.5079	0.000201089	4.87913e-05
1.5112	0.000200122	4.90683e-05
1.5145	0.00019758	4.93117e-05
1.5178	0.000197617	4.9564e-05
1.5212	0.000195582	4.95844e-05
1.5245	0.000191356	4.99332e-05
1.5278	0.000190008	5.03099e-05
1.5311	0.000187191	5.07293e-05
1.5345	0.000185799	5.11555e-05
1.5378	0.000185187	5.1796e-05
1.5411	0.00018414	5.21295e-05
1.5444	0.000182189	5.25066e-05
1.5477	0.000178687	5.28634e-05
1.5511	0.000175034	5.27846e-05
1.5544	0.000170345	5.31592e-05
1.5577	0.000169227	5.35442e-05
1.561	0.000165955	5.39095e-05
1.5643	0.000165415	5.42904e-05
1.5677	0.000166575	5.5112e-05
1.571	0.000165778	5.55766e-05
1.5743	0.000163503	5.60281e-05
1.5776	0.000160652	5.64825e-05
1.5809	0.000157219	5.69647e-05
1.5843	0.000158109	5.7443e-05
1.5876	0.000158473	5.79377e-05
1.5909	0.000157056	5.84036e-05
1.5942	0.00015658	5.8864e-05
1.5975	0.000154849	5.93903e-05
1.6009	0.000152674	5.99314e-05
1.6042	0.000150674	6.03712e-05
1.6075	0.000150653	6.07694e-05
1.6108	0.00014968	6.12339e-05
1.6141	0.000147021	6.17106e-05
1.6175	0.000144243	6.21654e-05
1.6208	0.000144777	6.27206e-05
1.6241	0.000143787	6.33392e-05
1.6274	0.000140852	6.38417e-05
1.6307	0.000139582	6.42946e-05
1.6341	0.000138197	6.48454e-05
1.6374	0.000136124	6.53729e-05
1.6407	0.00013574	6.58685e-05
1.644	0.000134086	6.64769e-05
1.6473	0.000131466	6.71575e-05
1.6506	0.000132195	6.78588e-05
1.654	0.000133884	6.85466e-05
1.6573	0.000130522	6.92572e-05
1.6606	0.000126894	6.99519e-05
1.6639	0.000123888	7.05065e-05
1.6672	0.000123824	7.08863e-05
1.6705	0.000125479	7.1284e-05
1.6739	0.000127536	7.16835e-05
1.6772	0.000128514	7.2269e-05
1.6805	0.000128094	7.08371e-05
1.6838	0.000126708	6.938e-05
1.6871	0.000130067	6.78515e-05
1.6904	0.000129232	6.8676e-05
1.6938	0.000126178	6.93188e-05
1.6971	0.000122204	7.2061e-05
1.7004	0.000121695	7.47079e-05
1.7037	0.000120457	7.73219e-05
1.707	0.000117834	7.79503e-05
1.7103	0.000115373	7.86214e-05
1.7136	0.000113213	7.93457e-05
1.717	0.000112155	8.00041e-05
1.7203	0.00011124	8.06736e-05
1.7236	0.000109765	8.12322e-05
1.7269	0.000107271	8.1688e-05
1.7302	0.000105475	8.21624e-05
1.7335	0.0001051	8.2722e-05
1.7368	0.00010409	8.32732e-05
1.7402	0.000104332	8.39289e-05
1.7435	0.000103548	8.45819e-05
1.7468	0.0001011	8.51105e-05
1.7501	9.76746e-05	8.57223e-05
1.7534	9.74481e-05	8.62187e-05
1.7567	9.70903e-05	8.6527e-05
1.76	9.5495e-05	8.69634e-05
1.7634	9.63631e-05	8.75322e-05
1.7667	9.41246e-05	8.81154e-05
1.77	9.35944e-05	8.87844e-05
1.7733	9.31998e-05	8.95447e-05
1.7766	9.14053e-05	9.02014e-05
1.7799	9.06022e-05	9.06956e-05
1.7832	8.7141e-05	9.10076e-05
1.7865	8.50443e-05	9.14364e-05
1.7899	8.67228e-05	9.19032e-05
1.7932	8.78612e-05	9.23337e-05
1.7965	8.54851e-05	9.28459e-05
1.7998	8.35195e-05	9.33478e-05
1.8031	8.33743e-05	9.35925e-05
1.8064	8.18564e-05	9.37799e-05
1.8097	7.9353e-05	9.40363e-05
1.813	7.69762e-05	9.43464e-05
1.8163	7.61545e-05	9.47306e-05
1.8197	7.51494e-05	9.52197e-05
1.823	7.35683e-05	9.55877e-05
1.8263	7.03369e-05	9.58093e-05
1.8296	7.10663e-05	9.60462e-05
1.8329	7.34213e-05	9.62959e-05
1.8362	7.33328e-05	9.63987e-05
1.8395	7.22931e-05	9.65007e-05
1.8428	6.9851e-05	9.6753e-05
1.8461	6.71236e-05	9.68807e-05
1.8494	6.86788e-05	9.69575e-05
1.8528	7.20312e-05	9.71465e-05
1.8561	7.10975e-05	9.73248e-05
1.8594	6.79242e-05	9.74575e-05
1.8627	6.62355e-05	9.76241e-05
1.866	7.03473e-05	9.76935e-05
1.8693	7.1761e-05	9.7624e-05
1.8726	6.68787e-05	9.75107e-05
1.8759	6.28097e-05	9.73866e-05
1.8792	6.5505e-05	9.73508e-05
1.8825	7.00884e-05	9.72859e-05
1.8858	7.13009e-05	9.71641e-05
1.8892	6.88224e-05	9.72014e-05
1.8925	6.85758e-05	9.72522e-05
1.8958	6.95866e-05	9.69967e-05
1.8991	7.24375e-05	9.67622e-05
1.9024	7.21978e-05	9.67014e-05
1.9057	6.79311e-05	9.65557e-05
1.909	6.85511e-05	9.63069e-05
1.9123	7.24442e-05	9.60826e-05
1.9156	7.47896e-05	9.59421e-05
1.9189	7.34527e-05	9.58754e-05
1.9222	7.51051e-05	9.57917e-05
1.9255	7.77615e-05	9.55687e-05
1.9288	7.86208e-05	9.53988e-05
1.9321	7.85869e-05	9.51946e-05
1.9354	8.04087e-05	9.47933e-05
1.9387	8.14193e-05	9.44038e-05
1.9421	8.13068e-05	9.40742e-05
1.9454	8.13548e-05	9.36588e-05
1.9487	8.3691e-05	9.32977e-05
1.952	8.52955e-05	9.2953e-05
1.9553	8.41492e-05	9.24427e-05
1.9586	8.47983e-05	9.19154e-05
1.9619	8.80318e-05	9.15215e-05
1.9652	8.90937e-05	9.11711e-05
1.9685	9.1e-05	9.08931e-05
1.9718	9.45154e-05	9.06865e-05
1.9751	9.85199e-05	9.04868e-05
1.9784	9.7585e-05	9.02173e-05
1.9817	9.34609e-05	8.98378e-05
1.985	9.66441e-05	8.94896e-05
1.9883	0.000100526	8.91251e-05
1.9916	0.000101679	8.87386e-05
1.9949	0.000102199	8.85162e-05
1.9982	0.000100956	8.82101e-05
2.0015	0.000103759	8.78014e-05
2.0048	0.000107898	8.74959e-05
2.0081	0.000107985	8.73238e-05
2.0114	0.000107844	8.69829e-05
2.0147	0.000109245	8.67533e-05
2.018	0.000109729	8.64932e-05
2.0213	0.000117009	8.61788e-05
2.0246	0.000120919	8.57898e-05
2.0279	0.000118074	8.54822e-05
2.0312	0.000115281	8.5179e-05
2.0345	0.000121852	8.48427e-05
2.0378	0.000120193	8.44205e-05
2.0411	0.000122845	8.40139e-05
2.0444	0.000123687	8.36973e-05
2.0478	0.000118732	8.33578e-05
2.0511	0.000123054	8.31242e-05
2.0544	0.000122502	8.31463e-05
2.0577	0.00012215	8.3223e-05
2.061	0.00012205	8.31271e-05
2.0643	0.000121843	8.30457e-05
2.0676	0.000122881	8.30651e-05
2.0709	0.000126115	8.27607e-05
2.0741	0.000130878	8.24132e-05
2.0774	0.000134663	8.20779e-05
2.0807	0.000133065	8.17354e-05
2.084	0.000131418	8.13836e-05
2.0873	0.000131452	8.12622e-05
2.0906	0.000132622	8.11444e-05
2.0939	0.00013287	8.11193e-05
2.0972	0.000130978	8.1083e-05
2.1005	0.000132511	8.10012e-05
2.1038	0.000136542	8.08716e-05
2.1071	0.000141365	8.07183e-05
2.1104	0.000145531	8.03802e-05
2.1137	0.000147578	8.01842e-05
2.117	0.000145974	8.00506e-05
2.1203	0.000143237	7.99711e-05
2.1236	0.000146398	7.96845e-05
2.1269	0.000147928	7.9566e-05
2.1302	0.00014686	7.95573e-05
2.1335	0.000146125	7.91415e-05
2.1368	0.000149376	7.9022e-05
2.1401	0.000147631	7.92942e-05
2.1434	0.000149447	7.95626e-05
2.1467	0.000149324	7.96139e-05
2.15	0.000152878	7.98898e-05
2.1533	0.000155615	7.99311e-05
2.1566	0.000156325	7.96792e-05
2.1599	0.000153055	7.93236e-05
2.1632	0.000150881	7.90348e-05
2.1665	0.000151054	7.90071e-05
2.1698	0.000153966	7.89371e-05
2.1731	0.000154636	7.89661e-05
2.1764	0.000156918	7.91349e-05
2.1796	0.000157232	7.92159e-05
2.1829	0.000154091	7.90512e-05
2.1862	0.000153969	7.89453e-05
2.1895	0.000153334	7.89179e-05
