# Supplementary material for: Small angle X-ray scattering data and structure factor fitting for the study of the quaternary structure of the spermidine N-acetyltransferase SpeG
Source: Data Brief. 2015 Nov 30;6:47–52. doi: 10.1016/j.dib.2015.11.044 (PMC4688414; doi:10.1016/j.dib.2015.11.044)
Supplement: Supplementary file 1 — Supplementary material [file mmc1.zip › Data-in-brief data/fig3-0p45.dat]

# ./spega/plot_files/mean_plot_files/314.dat is <q>:(1*((1.0*(<314,mean,m2>*1.0-<313,mean,m2>*1.0*(1.0-0.000333)-<311,mean,m2>*1.0*0.000333)/0.45)+0.0)):(1*(1.0*sqrt((<314,mean,m2>*1.0)**2+(<313,mean,m2>*1.0*(1.0-0.000333))**2+(<311,mean,m2>*1.0*0.000333)**2)/0.45))
0.0071732	0.0664645	0.00536043
0.0075411	0.0682493	0.00536043
0.0079089	0.0688159	0.00536043
0.0082768	0.0680919	0.00513202
0.0086446	0.068727	0.00459779
0.0090125	0.0671554	0.00415786
0.0093804	0.06585	0.00391145
0.0097482	0.0654045	0.00334778
0.010116	0.0649538	0.00330262
0.010484	0.0645892	0.00309861
0.010852	0.0632894	0.00298141
0.01122	0.0625823	0.00289186
0.011588	0.063049	0.00259017
0.011955	0.0629962	0.00215729
0.012323	0.0620035	0.00212407
0.012691	0.0611897	0.00222453
0.013059	0.0604675	0.00235395
0.013427	0.0607395	0.00249019
0.013795	0.0614763	0.00258959
0.014163	0.0612491	0.00265904
0.01453	0.0605345	0.00269533
0.014898	0.0600904	0.00265862
0.015266	0.0607541	0.00257063
0.015634	0.0602864	0.00245955
0.016002	0.0597106	0.00240956
0.01637	0.0596387	0.00229847
0.016738	0.0595404	0.00210407
0.017105	0.0592322	0.00188777
0.017473	0.0589884	0.00179023
0.017841	0.058347	0.00173986
0.018209	0.0584647	0.00186979
0.018577	0.0583927	0.00211189
0.018945	0.0577234	0.00223931
0.019312	0.0573905	0.00223504
0.01968	0.0571936	0.00225583
0.020048	0.0573155	0.00218752
0.020416	0.0567736	0.00202577
0.020784	0.0556635	0.00202459
0.021152	0.0557002	0.00228728
0.02152	0.0549221	0.00254525
0.021887	0.0547329	0.00261452
0.022255	0.0545106	0.00261731
0.022623	0.0545555	0.00261662
0.022991	0.054226	0.00249539
0.023359	0.0536716	0.00236806
0.023727	0.0532403	0.00245179
0.024095	0.0527195	0.0024927
0.024462	0.0523638	0.0024009
0.02483	0.0521231	0.0022911
0.025198	0.0517396	0.00215808
0.025566	0.0512714	0.00191475
0.025934	0.0507982	0.00178185
0.026302	0.0506768	0.00168916
0.02667	0.0505769	0.00161524
0.027037	0.0500076	0.00152355
0.027405	0.0492927	0.00147269
0.027773	0.0484389	0.00155724
0.028141	0.0481912	0.00162414
0.028509	0.0482569	0.00171654
0.028877	0.0480236	0.00176249
0.029245	0.0472413	0.001795
0.029612	0.0462176	0.00172003
0.02998	0.0464781	0.00163575
0.030348	0.046709	0.00158712
0.030716	0.045762	0.00156121
0.031084	0.0454269	0.00156629
0.031452	0.0452356	0.00159216
0.03182	0.0447778	0.00165173
0.032187	0.0440254	0.00171657
0.032555	0.0438712	0.00175995
0.032923	0.0435961	0.00172496
0.033291	0.0429061	0.00166992
0.033659	0.0423578	0.00164941
0.034027	0.0418227	0.0016365
0.034395	0.0412847	0.00159377
0.034762	0.0412972	0.00163077
0.03513	0.0410987	0.00170434
0.035498	0.0406636	0.00169378
0.035866	0.0397676	0.00162064
0.036234	0.0395745	0.00161455
0.036602	0.0394022	0.00155804
0.03697	0.0390939	0.00150557
0.037337	0.0385427	0.00149208
0.037705	0.0378854	0.00146929
0.038073	0.0378496	0.00144303
0.038441	0.0379531	0.0014143
0.038809	0.0368845	0.00132301
0.039177	0.0358634	0.00129159
0.039545	0.0356791	0.00130935
0.039912	0.0355263	0.00131852
0.04028	0.0349427	0.00130257
0.040648	0.0344678	0.00130003
0.041016	0.0348151	0.00127698
0.041384	0.0343969	0.00125813
0.041752	0.0339539	0.00132004
0.04212	0.0336672	0.0013996
0.042487	0.0332378	0.00146274
0.042855	0.0326989	0.00153608
0.043223	0.0324065	0.00159323
0.043591	0.032563	0.00160909
0.043959	0.0321203	0.00166129
0.044327	0.0313512	0.00164576
0.044695	0.0307361	0.00157874
0.045062	0.0300346	0.00150953
0.04543	0.0298194	0.00141561
0.045798	0.0296558	0.00126256
0.046166	0.0290356	0.00120275
0.046534	0.0285787	0.00124578
0.046902	0.0286987	0.00128536
0.04727	0.0289143	0.00127619
0.047637	0.0284221	0.00127254
0.048005	0.0278712	0.00128203
0.048373	0.0275516	0.00125597
0.048741	0.0276213	0.00120371
0.049109	0.0270676	0.00122789
0.049477	0.0265223	0.00123053
0.049845	0.0260008	0.00122287
0.050212	0.0258497	0.00121254
0.05058	0.0254404	0.00122532
0.050948	0.0253421	0.00126083
0.051316	0.0250232	0.0012994
0.051684	0.0245323	0.0013112
0.052052	0.0241552	0.00130723
0.052419	0.0235576	0.00130758
0.052787	0.0235079	0.00125144
0.053155	0.023222	0.00121637
0.053523	0.022952	0.00120747
0.053891	0.0227243	0.00122632
0.054259	0.0222667	0.0012375
0.054627	0.0222181	0.00123108
0.054994	0.0222478	0.00124024
0.055362	0.021882	0.00125683
0.05573	0.0218154	0.0012517
0.056098	0.020913	0.00122794
0.056466	0.0208938	0.00123491
0.056834	0.0206911	0.00122033
0.057202	0.0205974	0.00124044
0.057569	0.0206366	0.0012352
0.057937	0.0204644	0.00127434
0.058305	0.0200318	0.00127621
0.058673	0.0194042	0.00129776
0.059041	0.0191718	0.00127142
0.059409	0.0187467	0.00128172
0.059777	0.0189001	0.00127186
0.060144	0.0189656	0.00126693
0.060512	0.0184508	0.00127475
0.06088	0.018243	0.00128757
0.061248	0.0176901	0.00127643
0.061616	0.0174787	0.00126876
0.061984	0.0175102	0.00126819
0.062352	0.0172905	0.00125389
0.062719	0.0171838	0.00124071
0.063087	0.0163918	0.00123441
0.063455	0.0160776	0.00122629
0.063823	0.0158618	0.00121792
0.064191	0.0157567	0.00122571
0.064559	0.0154988	0.00123093
0.064926	0.0151369	0.00123178
0.065294	0.0151945	0.00121838
0.065662	0.0150243	0.00123353
0.06603	0.0148836	0.00121299
0.066398	0.014852	0.00120184
0.066766	0.0144289	0.00119001
0.067134	0.014238	0.00118615
0.067501	0.014488	0.00117615
0.067869	0.0143662	0.0011661
0.068237	0.0138385	0.00116999
0.068605	0.0132196	0.00118089
0.068973	0.0129509	0.00117466
0.069341	0.0127859	0.00117132
0.069709	0.0128072	0.00118473
0.070076	0.0126676	0.00118527
0.070444	0.0128018	0.00118533
0.070812	0.0125125	0.00123128
0.07118	0.0122714	0.00125778
0.071548	0.0119116	0.00125675
0.071916	0.011972	0.00123496
0.072284	0.0117251	0.00122213
0.072651	0.0114256	0.0012055
0.073019	0.0113419	0.00118694
0.073387	0.0111641	0.00118369
0.073755	0.01088	0.00119472
0.074123	0.0106779	0.00121739
0.074491	0.0107999	0.00121344
0.074858	0.0107857	0.00121908
0.075226	0.0106992	0.00121443
0.075594	0.0104665	0.00123276
0.075962	0.0102345	0.00123343
0.07633	0.0104696	0.00122305
0.076698	0.0102449	0.00122055
0.077066	0.0100594	0.0012302
0.077433	0.0100598	0.00122517
0.077801	0.0096832	0.00120311
0.078169	0.00950514	0.0011906
0.078537	0.00946982	0.00116813
0.078905	0.00934093	0.00115772
0.079273	0.00966957	0.00113632
0.079641	0.00963868	0.00112787
0.080008	0.00946888	0.00111706
0.080376	0.0094189	0.00111102
0.080744	0.00920552	0.00109912
0.081112	0.00864688	0.00110506
0.08148	0.00866315	0.00111199
0.081848	0.00877846	0.00113301
0.082215	0.0082896	0.00114687
0.082583	0.00804648	0.00115299
0.082951	0.00794713	0.00114881
0.083319	0.00815784	0.00116937
0.083687	0.00814852	0.00116718
0.084055	0.00805029	0.00117281
0.084423	0.00803224	0.00118969
0.08479	0.00774421	0.00119739
0.085158	0.00798468	0.00118802
0.085526	0.00807911	0.00119227
0.085894	0.00807262	0.00121391
0.086262	0.00795351	0.00119545
0.08663	0.00737825	0.00118855
0.086998	0.00697094	0.00118245
0.087365	0.00682472	0.00118589
0.087733	0.00676983	0.00116102
0.088101	0.00684647	0.00115182
0.088469	0.00686336	0.00115171
0.088837	0.00678201	0.00115199
0.089205	0.00660225	0.00113187
0.089572	0.00657043	0.00112178
0.08994	0.00648463	0.00112735
0.090308	0.00649244	0.00112535
0.090676	0.00659198	0.00111875
0.091044	0.00654264	0.00113988
0.091412	0.00616113	0.00113832
0.09178	0.00604754	0.00114107
0.092147	0.00590821	0.00112959
0.092515	0.00599197	0.00114849
0.092883	0.00578534	0.00114343
0.093251	0.00562954	0.00114984
0.093619	0.005552	0.00116052
0.093987	0.00554404	0.00117972
0.094354	0.00542181	0.00118142
0.094722	0.00539466	0.00116734
0.09509	0.00539266	0.00115736
0.095458	0.00564602	0.0011567
0.095826	0.00541913	0.00116841
0.096194	0.00519647	0.0011842
0.096562	0.0052649	0.00120157
0.096929	0.00542223	0.00120382
0.097297	0.00515604	0.00119941
0.097665	0.00489316	0.00119231
0.098033	0.00475805	0.00117131
0.098401	0.00472978	0.00115208
0.098769	0.00490066	0.00113925
0.099136	0.00492644	0.00112605
0.099504	0.00484465	0.00110591
0.099872	0.00436471	0.00109403
0.10024	0.00458093	0.00111175
0.10061	0.00460578	0.00112952
0.10098	0.00427716	0.00113549
0.10134	0.00419937	0.001148
0.10171	0.00421713	0.00116373
0.10208	0.00414447	0.00116089
0.10245	0.00399154	0.00115461
0.10281	0.00414622	0.00116526
0.10318	0.00441932	0.00116787
0.10355	0.00409866	0.00116078
0.10392	0.00369046	0.00114241
0.10429	0.00366137	0.00114023
0.10465	0.00380847	0.00112463
0.10502	0.00360916	0.00110202
0.10539	0.00370379	0.00108031
0.10576	0.00363336	0.00108082
0.10613	0.00358599	0.00108002
0.10649	0.0036944	0.00107415
0.10686	0.00378106	0.0010694
0.10723	0.00366706	0.0010736
0.1076	0.00360972	0.00108726
0.10796	0.00355753	0.00109297
0.10833	0.00341574	0.00109882
0.1087	0.0034573	0.00110908
0.10907	0.00335063	0.00111351
0.10944	0.00310844	0.00110654
0.1098	0.0029856	0.0010983
0.11017	0.00286424	0.00111369
0.11054	0.00264176	0.00113829
0.11091	0.00267223	0.0011593
0.11128	0.0027789	0.00116676
0.11164	0.00275734	0.00116176
0.11201	0.00255446	0.00116243
0.11238	0.00266023	0.00120266
0.11275	0.00275759	0.00119639
0.11311	0.00294114	0.00118267
0.11348	0.00289359	0.00120026
0.11385	0.00285243	0.00120512
0.11422	0.00285176	0.00113763
0.11459	0.00285375	0.00111596
0.11495	0.00256688	0.00112571
0.11532	0.00255043	0.00112433
0.11569	0.00254417	0.00111069
0.11606	0.00240688	0.00111662
0.11643	0.00249891	0.0011192
0.11679	0.00243288	0.00112953
0.11716	0.00247995	0.00113363
0.11753	0.00256193	0.00113337
0.1179	0.00241396	0.00113535
0.11826	0.00211197	0.00113951
0.11863	0.00202135	0.00111798
0.119	0.00191579	0.00110132
0.11937	0.00210485	0.00111166
0.11974	0.00226464	0.00111168
0.1201	0.00212686	0.00110173
0.12047	0.00196868	0.00111104
0.12084	0.00203977	0.00112003
0.12121	0.00212397	0.00110716
0.12157	0.00216507	0.00109433
0.12194	0.00198599	0.00109317
0.12231	0.00191618	0.00109031
0.12268	0.00171422	0.00108219
0.12305	0.00176307	0.00110593
0.12341	0.00211282	0.00116239
0.12378	0.00214238	0.00119987
0.12415	0.00207686	0.001256
0.12452	0.00209777	0.00135684
0.12489	0.00204791	0.00136225
0.12525	0.00209992	0.00131127
0.12562	0.00185478	0.00127404
0.12599	0.00169594	0.00122065
0.12636	0.00167704	0.00110611
0.12672	0.0016426	0.00107459
0.12709	0.00164728	0.00108268
0.12746	0.0017044	0.00109628
0.12783	0.00131996	0.00108229
0.1282	0.00123888	0.00108259
0.12856	0.00143177	0.00107772
0.12893	0.00149934	0.0010887
0.1293	0.00153863	0.00107923
0.12967	0.00145442	0.00108825
0.13004	0.00144818	0.00108672
0.1304	0.00165058	0.00108577
0.13077	0.00168347	0.00107403
0.13114	0.00158569	0.00107122
0.13151	0.00141592	0.00106125
0.13187	0.00142367	0.00106371
0.13224	0.0014028	0.0010628
0.13261	0.00120372	0.00106842
0.13298	0.00103836	0.00108725
0.13335	0.00124168	0.00109101
0.13371	0.00148526	0.00108459
0.13408	0.00129932	0.00108178
0.13445	0.00125175	0.0010932
0.13482	0.00149125	0.00110165
0.13518	0.00137749	0.00112294
0.13555	0.00131992	0.00112819
0.13592	0.00135658	0.00113167
0.13629	0.00122505	0.00112239
0.13666	0.00114548	0.00110179
0.13702	0.00107704	0.00108703
0.13739	0.000992176	0.00108477
0.13776	0.00107551	0.00107425
0.13813	0.00123483	0.00106533
0.1385	0.00102546	0.00107056
0.13886	0.00110099	0.00106631
0.13923	0.00118143	0.00109256
0.1396	0.00118233	0.00110173
0.13997	0.00115928	0.00110281
0.14033	0.00113705	0.00109968
0.1407	0.00128948	0.0011035
0.14107	0.00118174	0.00108882
0.14144	0.000929508	0.00108638
0.14181	0.000991982	0.00109058
0.14217	0.00101487	0.0010929
0.14254	0.000814386	0.00110834
0.14291	0.000715731	0.00109855
0.14328	0.000972806	0.00109238
0.14364	0.000992388	0.00108424
0.14401	0.00106928	0.00108794
0.14438	0.00122328	0.00107088
0.14475	0.00117949	0.00107703
0.14512	0.00102813	0.00108755
0.14548	0.00097504	0.00109279
0.14585	0.000989951	0.00107623
0.14622	0.000983516	0.00107869
0.14659	0.000773765	0.0011022
0.14696	0.000771557	0.00113332
0.14732	0.000911961	0.00116298
0.14769	0.000884397	0.00117339
0.14806	0.000768175	0.00117494
0.14843	0.000799734	0.00115397
0.14879	0.000808627	0.00112505
0.14916	0.000956608	0.00110607
0.14953	0.000813083	0.00110515
0.1499	0.000729512	0.00109593
0.15027	0.000683982	0.00109036
0.15063	0.000544662	0.00108279
0.151	0.000638877	0.00106305
0.15137	0.000735312	0.0010672
0.15174	0.000760655	0.00107612
0.15211	0.000691312	0.00107577
0.15247	0.000731731	0.00109303
0.15284	0.000709262	0.00110865
0.15321	0.000639517	0.00111467
0.15358	0.000643494	0.00111216
0.15394	0.000588134	0.00111054
0.15431	0.000688834	0.00109368
0.15468	0.000774802	0.00108695
0.15505	0.000632154	0.00107086
0.15542	0.000560596	0.00107369
0.15578	0.000626829	0.00106965
0.15615	0.000593518	0.00107159
0.15652	0.000682184	0.0010818
0.15689	0.000821932	0.00107593
0.15725	0.000469498	0.00106956
0.15762	0.00051175	0.00107768
0.15799	0.000617513	0.00108042
0.15836	0.000572812	0.00108012
0.15873	0.000643247	0.00108849
0.15909	0.000493034	0.00108884
0.15946	0.000493908	0.00108831
0.15983	0.000581692	0.00109293
0.1602	0.000697952	0.00108401
0.16057	0.000629062	0.00109274
0.16093	0.000384194	0.00109805
0.1613	0.000612395	0.00109231
0.16167	0.000567724	0.00108593
0.16204	0.000496417	0.00107968
0.1624	0.000555747	0.00106465
0.16277	0.00072479	0.00105756
0.16314	0.000831883	0.00105642
0.16351	0.000765927	0.00105535
0.16388	0.000555268	0.00106042
0.16424	0.000550388	0.00106769
0.16461	0.000636156	0.00107003
0.16498	0.000442806	0.00107418
0.16535	0.000386586	0.00107286
0.16571	0.00053347	0.00107442
0.16608	0.000656785	0.00107983
0.16645	0.000831245	0.00108101
0.16682	0.000788608	0.00108603
0.16719	0.000592183	0.00108897
0.16755	0.000609935	0.00108247
0.16792	0.000352602	0.00107577
0.16829	0.000521674	0.00107637
0.16866	0.000592099	0.00107921
0.16902	0.000618117	0.00108016
0.16939	0.000420577	0.00107812
0.16976	0.000398795	0.00107636
0.17013	0.000492176	0.00107037
0.1705	0.000707698	0.0010658
0.17086	0.000617916	0.00108852
0.17123	0.000793012	0.00110307
0.1716	0.000644099	0.00110334
0.17197	0.000376801	0.00111864
0.17234	0.000618544	0.00111928
0.1727	0.000563652	0.00109842
0.17307	0.000194611	0.00109401
0.17344	5.75427e-05	0.00111545
0.17381	0.000498812	0.00110803
0.17417	0.000724124	0.00110293
0.17454	0.0005368	0.00109911
0.17491	0.000473937	0.00108813
0.17528	0.000589467	0.00106983
0.17565	0.000567883	0.00106059
0.17601	0.000498301	0.00105577
0.17638	0.000415449	0.00105234
0.17675	0.000419689	0.00105463
0.17712	0.000384122	0.00105623
0.17748	0.000520324	0.00105819
0.17785	0.000603412	0.00106164
0.17822	0.000509011	0.00106976
0.17859	0.000305482	0.0010761
0.17896	0.00045725	0.0010753
0.17932	0.000448358	0.00107462
0.17969	0.000572767	0.00107454
0.18006	0.000556326	0.0010664
0.18043	0.000508531	0.00105994
0.1808	0.000522517	0.0010519
0.18116	0.000480985	0.00104918
0.18153	0.000393437	0.00105759
0.1819	0.000530737	0.00105654
0.18227	0.000430105	0.00105764
0.18263	0.000360984	0.00106551
0.183	0.0003761	0.00107093
0.18337	0.000393437	0.00106724
0.18374	0.000289006	0.00107517
0.18411	0.000261665	0.0010767
0.18447	0.000347642	0.00107329
0.18484	0.000387877	0.00107021
0.18521	0.000379873	0.00107518
0.18558	0.000345861	0.00107921
0.18594	0.000221868	0.00108099
0.18631	0.000275635	0.00107586
0.18668	0.000381858	0.00107065
0.18705	0.000548316	0.00105705
0.18742	0.000614993	0.00104351
0.18778	0.000569196	0.00104281
0.18815	0.000690704	0.00104333
0.18852	0.000692927	0.00105105
0.18889	0.000530954	0.00105053
0.18925	0.000501202	0.00106054
0.18962	0.000510532	0.0010613
0.18999	0.000397419	0.00106914
0.19036	0.000490079	0.00107241
0.19073	0.000330103	0.00108235
0.19109	0.000250539	0.00107656
0.19146	0.000344715	0.00108176
0.19183	0.000548291	0.00108629
0.1922	0.000605834	0.00108102
0.19257	0.00032719	0.0010747
0.19293	0.000332519	0.00107085
0.1933	0.000434307	0.00106214
0.19367	0.000569843	0.00104815
0.19404	0.000485162	0.00105246
0.1944	0.000381145	0.00105675
0.19477	0.000235658	0.00106346
0.19514	0.000404547	0.00107496
0.19551	0.000561389	0.00109068
0.19588	0.000614284	0.00109124
0.19624	0.00050606	0.00110961
0.19661	0.000540722	0.00112018
0.19698	0.000589842	0.00111473
0.19735	0.000477404	0.00110898
0.19771	0.000660496	0.00112018
0.19808	0.000584047	0.00110326
0.19845	0.000407177	0.0010939
0.19882	0.000335184	0.00109241
0.19919	0.000280747	0.0010846
0.19955	0.000310971	0.0010677
0.19992	0.000364959	0.00106638
0.20029	0.000466966	0.001063
0.20066	0.000559417	0.00105947
0.20102	0.000574735	0.001064
0.20139	0.000393195	0.0010712
0.20176	0.000469387	0.00107293
0.20213	0.000498255	0.00107554
0.2025	0.000507837	0.00107985
0.20286	0.00034538	0.00108712
0.20323	0.000324265	0.00109166
0.2036	0.000395856	0.0012655
0.20397	0.000513171	0.00136615
0.20434	0.000921135	0.00138203
0.2047	0.000718041	0.0013785
0.20507	0.000593587	0.00136958
0.20544	0.000470462	0.00120663
0.20581	0.000543342	0.00109007
0.20617	0.000580904	0.00106166
0.20654	0.000647532	0.00106332
0.20691	0.000442659	0.00106692
0.20728	0.000317333	0.00106923
0.20765	0.000401571	0.0010696
0.20801	0.000391368	0.00108264
0.20838	0.000452039	0.00108402
0.20875	0.00055713	0.00109206
0.20912	0.000694435	0.00109308
0.20948	0.000686428	0.00109577
0.20985	0.000413149	0.0010957
0.21022	0.000438909	0.00108978
0.21059	0.000369125	0.00108361
0.21096	0.000300664	0.00108071
0.21132	0.000194238	0.00107545
0.21169	0.000186272	0.00107836
0.21206	0.000181365	0.00108931
0.21243	0.000399756	0.0010882
0.21279	0.000384878	0.00109032
0.21316	0.000438002	0.00109983
0.21353	0.000420439	0.00108971
0.2139	0.000408424	0.00107963
0.21427	0.000351101	0.00107536
0.21463	0.000370892	0.00107616
0.215	0.000573331	0.0010714
0.21537	0.00056421	0.000963806
0.21574	0.0005809	0.000960733
0.21596	0.000466214	0.000962579
0.2161	0.000505118	0.000958806
0.21647	0.000461107	0.000952484
0.21684	0.000308216	0.00105821
0.21721	0.000304187	0.00105939
0.21758	0.000374433	0.00105855
0.21794	0.000341769	0.00105944
0.21831	0.000329087	0.00106516
0.21868	0.000457285	0.00096008
0.21905	0.000460425	0.000956419
0.2193	0.00046906	0.000954125
0.21941	0.000241123	0.000953165
0.21978	0.000457764	0.000948296
0.22015	0.000786646	0.00106065
0.22052	0.000739716	0.00106399
0.22089	0.000442842	0.00106809
0.22125	0.000492181	0.00107333
0.22162	0.000521534	0.00107012
0.22199	0.000437563	0.000957825
0.22236	0.000388432	0.000968955
0.22265	0.000488393	0.000978196
0.22273	0.000475081	0.00097296
0.22309	0.000480431	0.000976615
0.22346	0.000468636	0.0010773
0.22383	0.000442393	0.00106933
0.2242	0.000465968	0.00105493
0.22456	0.000478848	0.00105812
0.22493	0.000351516	0.00106443
0.2253	0.000522164	0.00096326
0.22567	0.000495709	0.000955556
0.226	0.000438651	0.000957271
0.22604	0.000517938	0.000953767
0.2264	0.000489517	0.000949972
0.22677	0.000461287	0.00106555
0.22714	0.000573911	0.00107022
0.22751	0.000463675	0.00107156
0.22787	0.000565007	0.00106873
0.22824	0.000753665	0.00106601
0.22861	0.000657229	0.000975848
0.22898	0.000525222	0.000974748
0.22935	0.000458399	0.000978913
0.22971	0.000269505	0.000986066
0.23008	0.000463904	0.000987635
0.23045	0.000401029	0.00106522
0.23082	0.000298827	0.001065
0.23118	0.000434122	0.0010623
0.23155	0.000350573	0.00106183
0.23192	0.000609672	0.00105967
0.23229	0.000528554	0.000956526
0.23266	0.000532112	0.000953116
0.23269	0.000467542	0.000948751
0.23302	0.000465222	0.000945459
0.23339	0.000256799	0.000954413
0.23376	0.000425684	0.00106385
0.23413	0.000663866	0.00107792
0.23449	0.000566973	0.000975478
0.23486	0.000716109	0.000854682
0.23604	0.000483303	0.000705332
0.23939	0.000420842	0.000524683
0.24274	0.000434161	0.000185669
0.24609	0.000477493	0.000189504
0.24943	0.000459951	0.000198725
0.25278	0.000444613	0.000205214
0.25613	0.000407952	0.000208978
0.25948	0.000430157	0.000211887
0.26282	0.000445261	0.000207848
0.26617	0.000452802	0.00019814
0.26952	0.00045612	0.000186849
0.27287	0.000434337	0.000179368
0.27621	0.000452338	0.00017407
0.27956	0.000442991	0.000173346
0.28291	0.000434319	0.000173278
0.28626	0.00042699	0.000173681
0.2896	0.000423224	0.000173732
0.29295	0.000443874	0.000174716
0.2963	0.000430095	0.000174852
0.29965	0.000430312	0.000174641
0.30299	0.000431648	0.00017417
0.30634	0.000439423	0.000178714
0.30969	0.000422987	0.000177392
0.31303	0.000367886	0.000176684
0.31638	0.000360991	0.000181768
0.31973	0.000353203	0.000188447
0.32308	0.000322525	0.000193277
0.32642	0.00034162	0.000201462
0.32977	0.000364503	0.000204192
0.33312	0.000351604	0.000201314
0.33646	0.000388927	0.000200998
0.33981	0.000349382	0.000199312
0.34316	0.00031006	0.000192885
0.34651	0.000305842	0.000192005
0.34985	0.000313841	0.000194309
0.3532	0.000312061	0.000190563
0.35655	0.000319608	0.000189684
0.35989	0.000311597	0.000194138
0.36324	0.00030116	0.000199238
0.36659	0.000347839	0.000195235
0.36993	0.000385404	0.000193017
0.37328	0.000386509	0.000186652
0.37663	0.0003705	0.000181625
0.37997	0.000356488	0.000178936
0.38332	0.000328935	0.000182886
0.38667	0.000316056	0.000186813
0.39001	0.00032229	0.000191505
0.39336	0.000335855	0.000196185
0.39671	0.000348963	0.000197399
0.40005	0.000355189	0.000194315
0.4034	0.000342302	0.000190886
0.40675	0.000303648	0.000187333
0.41009	0.000313434	0.000189368
0.41344	0.000337877	0.000184572
0.41679	0.000345643	0.000189747
0.42013	0.000363856	0.000190366
0.42348	0.000371643	0.000194523
0.42682	0.000378319	0.000193212
0.43017	0.000350998	0.000200572
0.43352	0.000391883	0.000201316
0.43686	0.00041611	0.000205344
0.44021	0.000375451	0.000201792
0.44356	0.000382777	0.000197434
0.4469	0.000396781	0.000189627
0.45025	0.000401241	0.000183793
0.45359	0.00040125	0.000178916
0.45694	0.000418358	0.000177789
0.46029	0.0004077	0.000176988
0.46363	0.000413265	0.00018521
0.46698	0.000428146	0.000186515
0.47032	0.000450819	0.00018698
0.47367	0.000433048	0.000187581
0.47701	0.000405946	0.000189818
0.48036	0.000403727	0.000185233
0.48371	0.000386849	0.000191554
0.48705	0.000367308	0.000192077
0.4904	0.000389535	0.000199728
0.49374	0.000418431	0.000204966
0.49709	0.000408447	0.000209674
0.50043	0.00039423	0.000211081
0.50378	0.00038757	0.000211501
0.50713	0.000374917	0.000205658
0.51047	0.000381158	0.000205501
0.51382	0.000408501	0.000205528
0.51716	0.000417162	0.000206142
0.52051	0.000408724	0.000213184
0.52385	0.000404297	0.00021929
0.5272	0.000440755	0.000214864
0.53054	0.000461883	0.00020898
0.53389	0.000439674	0.000202186
0.53723	0.00040235	0.000201466
0.54058	0.000361253	0.000199825
0.54392	0.000393915	0.000204864
0.54727	0.000382596	0.000211043
0.55061	0.000375729	0.000210651
0.55396	0.000405305	0.000210952
0.5573	0.000421087	0.000214068
0.56065	0.000391331	0.000218398
0.56399	0.000394243	0.000221105
0.56734	0.000412689	0.000228939
0.57068	0.000419354	0.000232238
0.57403	0.00041381	0.000233204
0.57737	0.000418051	0.000231899
0.58071	0.000396732	0.000231862
0.58406	0.00041453	0.000233177
0.5874	0.00043321	0.000233992
0.59075	0.000430564	0.00023452
0.59409	0.000407028	0.000234668
0.59744	0.000375494	0.000234684
0.60078	0.000389294	0.000233506
0.60413	0.000403966	0.000231278
0.60747	0.000418646	0.000227207
0.61081	0.000448	0.000229694
0.61416	0.000434913	0.000223824
0.6175	0.000401604	0.000226042
0.62085	0.000362744	0.000228465
0.62419	0.000392973	0.000232986
0.62753	0.000408098	0.000231367
0.63088	0.00043323	0.000238331
0.63422	0.000444586	0.000239035
0.63756	0.000435713	0.000231607
0.64091	0.000411954	0.000231959
0.64425	0.000375774	0.000233908
0.6476	0.000402463	0.000228411
0.65094	0.000426032	0.000222373
0.65428	0.000416281	0.000225259
0.65763	0.00040143	0.000227205
0.66097	0.000393909	0.000228097
0.66431	0.000419697	0.000228949
0.66766	0.000407949	0.000237372
0.671	0.00037642	0.000243276
0.67434	0.000403321	0.000242784
0.67769	0.000410674	0.000242241
0.68103	0.000409145	0.000247195
0.68437	0.000388063	0.000243783
0.68772	0.000402533	0.000243561
0.69106	0.000420331	0.000239613
0.6944	0.000413699	0.000244942
0.69774	0.000344851	0.000250125
0.70109	0.000379305	0.000246827
0.70443	0.000392669	0.000250046
0.70777	0.000364928	0.000258679
0.71111	0.000371397	0.000258153
0.71446	0.000370098	0.000249275
0.7178	0.000379238	0.000249438
0.72114	0.000329278	0.000242037
0.72448	0.000343092	0.000240436
0.72783	0.00039467	0.000239164
0.73117	0.000396017	0.000248516
0.73451	0.000368496	0.000257966
0.73785	0.000351425	0.000266801
0.7412	0.000367453	0.000268033
0.74454	0.000373253	0.000269366
0.74788	0.000384156	0.00027008
0.75122	0.000383084	0.000270476
0.75456	0.000362246	0.000262563
0.75791	0.000368948	0.000262035
0.76125	0.000335443	0.000261466
0.76459	0.00036991	0.000262183
0.76793	0.000394164	0.000261776
0.77127	0.000391088	0.000270359
0.77461	0.000374455	0.000273006
0.77796	0.000378049	0.000268222
0.7813	0.000351426	0.000271192
0.78464	0.000286371	0.000271965
0.78798	0.000334398	0.000271684
0.79132	0.000351535	0.000273555
0.79466	0.000370449	0.000282657
0.798	0.000361606	0.000274421
0.80134	0.000377655	0.000276441
0.80469	0.000326382	0.000269898
0.80803	0.000354405	0.000260357
0.81137	0.000290457	0.00025851
0.81471	0.000253184	0.000265037
0.81805	0.000333878	0.000264644
0.82139	0.000355466	0.000274665
0.82473	0.000372392	0.000284921
0.82807	0.00038199	0.000280769
0.83141	0.00039004	0.000275292
0.83475	0.000347426	0.00026744
0.83809	0.00031748	0.0002662
0.84143	0.000299756	0.000264337
0.84477	0.000310239	0.000270127
0.84811	0.000319836	0.000276954
0.85145	0.000332545	0.000284158
0.85479	0.000337255	0.000277785
0.85813	0.000338418	0.000278314
0.86147	0.000295591	0.000279698
0.86481	0.000339626	0.000281472
0.86815	0.000354122	0.000284185
0.87149	0.000351281	0.000293242
0.87483	0.000366878	0.000288047
0.87817	0.000380491	0.000282143
0.88151	0.00036434	0.000276961
0.88485	0.000346838	0.000271901
0.88819	0.000338887	0.000275179
0.89153	0.000318494	0.000283384
0.89487	0.000337654	0.00028233
0.89821	0.000359707	0.000288706
0.90155	0.000323107	0.0002966
0.90489	0.000333831	0.0002979
0.90823	0.000339	0.000301324
0.91157	0.000358845	0.000311895
0.9149	0.000359128	0.000313801
0.91824	0.000343402	0.000313209
0.92158	0.000340572	0.000312363
0.92492	0.000360404	0.000312063
0.92826	0.000357792	0.000311742
0.9316	0.000345854	0.000313926
0.93494	0.000342582	0.000317556
0.93827	0.000366418	0.000319937
0.94161	0.000388939	0.000321654
0.94495	0.000359905	0.000323082
0.94829	0.000347527	0.000323086
0.95163	0.000365602	0.00032208
0.95497	0.000372336	0.000322318
0.9583	0.000360391	0.000323628
0.96164	0.000344901	0.00032456
0.96498	0.000365193	0.000317087
0.96832	0.000379259	0.000309954
0.97165	0.000350897	0.000300981
0.97499	0.000332089	0.000292083
0.97833	0.000329936	0.00028435
0.98167	0.000332893	0.000286643
0.985	0.000382945	0.000289329
0.98834	0.000380138	0.000299796
0.99168	0.000381103	0.000308244
0.99502	0.000393389	0.0003095
0.99835	0.000367029	0.00031872
1.0017	0.00033646	0.000326756
1.005	0.000372316	0.000327524
1.0084	0.000376173	0.000321536
1.0117	0.000383811	0.000322987
1.015	0.000396565	0.000326281
1.0184	0.000386427	0.00031981
1.0217	0.000414719	0.000313693
1.025	0.000350384	0.00032638
1.0284	0.000336246	0.000327749
1.0317	0.00039053	0.00031909
1.0351	0.000310423	0.000320576
1.0384	0.000314952	0.000321839
1.0417	0.000355688	0.000311493
1.0451	0.000349549	0.000323003
1.0484	0.000355189	0.000334394
1.0517	0.000401718	0.000345006
1.0551	0.000407599	0.000354192
1.0584	0.000386595	0.000363936
1.0617	0.000392019	0.000356687
1.0651	0.000404109	0.000348957
1.0684	0.00036044	0.000350087
1.0717	0.000379858	0.00035245
1.0751	0.000417493	0.000356398
1.0784	0.000395601	0.00036807
1.0818	0.000395714	0.000378843
1.0851	0.000390706	0.000380373
1.0884	0.00039681	0.000381283
1.0918	0.000402911	0.000380478
1.0951	0.000435911	0.000381016
1.0984	0.000451353	0.000381444
1.1018	0.000424133	0.000375278
1.1051	0.000412006	0.000369442
1.1084	0.000385908	0.00036334
1.1118	0.0003718	0.000364048
1.1151	0.000370346	0.000366507
1.1184	0.000390223	0.000376632
1.1218	0.000383909	0.000386019
1.1251	0.000398246	0.000394996
1.1284	0.000401682	0.000395899
1.1318	0.000399364	0.000397354
1.1351	0.000431261	0.000400419
1.1384	0.000450711	0.000404278
1.1418	0.000448607	0.000408122
1.1451	0.000424957	0.000411773
1.1484	0.000411087	0.000414144
1.1518	0.000421881	0.000415815
1.1551	0.000451112	0.000417986
1.1584	0.000448352	0.000419552
1.1618	0.000436267	0.000421956
1.1651	0.000432177	0.00042472
1.1684	0.000410977	0.000426884
1.1718	0.000429105	0.000428354
1.1751	0.000451908	0.000431348
1.1784	0.000438715	0.00043444
1.1818	0.00044441	0.000436701
1.1851	0.000469671	0.000430691
1.1884	0.000490701	0.000433756
1.1918	0.000454848	0.000436068
1.1951	0.000444759	0.000437669
1.1984	0.000453127	0.000440009
1.2018	0.000468163	0.000450088
1.2051	0.000475864	0.000451755
1.2084	0.000462003	0.00045341
1.2118	0.000461714	0.000454523
1.2151	0.000477426	0.000456432
1.2184	0.00047291	0.000460497
1.2218	0.00044396	0.000464862
1.2251	0.00043481	0.00046901
1.2284	0.000450737	0.000473112
1.2317	0.000468218	0.00047605
1.2351	0.000477697	0.000469688
1.2384	0.000481642	0.000470698
1.2417	0.000471152	0.000471029
1.2451	0.000511533	0.000471966
1.2484	0.000502368	0.000467351
1.2517	0.000471423	0.000477541
1.2551	0.000470717	0.000478785
1.2584	0.000516658	0.00048121
1.2617	0.000511521	0.000484068
1.2651	0.000510829	0.00049308
1.2684	0.000472586	0.000495825
1.2717	0.00044011	0.000500654
1.275	0.000481846	0.000506171
1.2784	0.000521365	0.00051137
1.2817	0.000537333	0.000508494
1.285	0.000515315	0.000505096
1.2884	0.000514832	0.000506871
1.2917	0.000536144	0.000507884
1.295	0.00051769	0.000509596
1.2983	0.000519002	0.000519867
1.3017	0.000527874	0.000524986
1.305	0.000497872	0.000529687
1.3083	0.000560736	0.000535386
1.3117	0.000508765	0.000541402
1.315	0.000528533	0.000546058
1.3183	0.000533626	0.000548632
1.3217	0.000517407	0.000552456
1.325	0.000562527	0.000554958
1.3283	0.000538313	0.000556796
1.3316	0.000534986	0.000553301
1.335	0.000520987	0.000563085
1.3383	0.000555418	0.000568006
1.3416	0.000573876	0.000566307
1.3449	0.000575226	0.000571165
1.3483	0.000557246	0.000575307
1.3516	0.000523507	0.00057438
1.3549	0.000553303	0.000571687
1.3583	0.000592197	0.000576532
1.3616	0.000572896	0.00057455
1.3649	0.000594028	0.000584564
1.3682	0.000606288	0.000593191
1.3716	0.000523916	0.000596098
1.3749	0.000523524	0.000606801
1.3782	0.000570663	0.000617494
1.3815	0.000555835	0.000622822
1.3849	0.000494551	0.000623001
1.3882	0.0004946	0.000634864
1.3915	0.000589077	0.000639123
1.3949	0.000516492	0.00064323
1.3982	0.000507866	0.000640374
1.4015	0.000507702	0.000642906
1.4048	0.000524214	0.000640001
1.4082	0.000524073	0.000644642
1.4115	0.000563035	0.000649124
1.4148	0.00053178	0.000660533
1.4181	0.000500529	0.000665308
1.4215	0.000511945	0.000670688
1.4248	0.000541359	0.000673412
1.4281	0.000592975	0.000676952
1.4314	0.000523339	0.000673369
1.4348	0.000482348	0.00067629
1.4381	0.000490205	0.000684941
1.4414	0.00049008	0.000690106
1.4447	0.000483542	0.000694531
1.4481	0.000492101	0.000705407
1.4514	0.000463988	0.000715435
1.4547	0.0004741	0.000719359
1.458	0.000513558	0.000723126
1.4614	0.000524348	0.00072879
1.4647	0.000546254	0.000735139
1.468	0.000552399	0.000741138
1.4713	0.000508313	0.00074641
1.4747	0.000468464	0.000751514
1.478	0.000456174	0.000755763
1.4813	0.000442316	0.000760735
1.4846	0.000438677	0.000768439
1.4879	0.000482379	0.000777404
1.4913	0.000493202	0.000784908
1.4946	0.000472273	0.000791014
1.4979	0.000469556	0.000795346
1.5012	0.000489727	0.000798947
1.5046	0.000469462	0.00080277
1.5079	0.000461852	0.000806992
1.5112	0.000445816	0.000812414
1.5145	0.000445339	0.000818321
1.5178	0.000450657	0.000823284
1.5212	0.000410829	0.000828458
1.5245	0.000389911	0.000834777
1.5278	0.000384324	0.000841161
1.5311	0.000359389	0.000848429
1.5345	0.000393818	0.000856008
1.5378	0.000436934	0.000862902
1.5411	0.000452498	0.000870496
1.5444	0.000458953	0.00087966
1.5477	0.000408536	0.000889074
1.5511	0.000386114	0.000896744
1.5544	0.000411218	0.00090287
1.5577	0.000415474	0.00090752
1.561	0.000423491	0.00091155
1.5643	0.000409497	0.000916267
1.5677	0.000396638	0.000922212
1.571	0.000399322	0.000929572
1.5743	0.000370936	0.000937399
1.5776	0.000373637	0.000946035
1.5809	0.000362982	0.000954188
1.5843	0.00034346	0.000963919
1.5876	0.000341738	0.000972762
1.5909	0.000377819	0.00097994
1.5942	0.000362764	0.000985542
1.5975	0.000338809	0.000991867
1.6009	0.000319277	0.000997677
1.6042	0.000308666	0.00100461
1.6075	0.0002892	0.0010154
1.6108	0.000285308	0.00102811
1.6141	0.000310284	0.001039
1.6175	0.000310842	0.00104833
1.6208	0.00029138	0.00105669
1.6241	0.000256364	0.0010623
1.6274	0.000254677	0.0010664
1.6307	0.000279661	0.00107332
1.6341	0.000300214	0.00105197
1.6374	0.000296334	0.00103075
1.6407	0.000352462	0.00100872
1.644	0.000361932	0.00102135
1.6473	0.000353617	0.00103176
1.6506	0.000265344	0.00103618
1.654	0.000219261	0.00107608
1.6573	0.000286432	0.00111755
1.6606	0.000229217	0.00112764
1.6639	0.0002476	0.00110122
1.6672	0.000239347	0.00110588
1.6705	0.000388728	0.00111766
1.6739	0.000309279	0.00112813
1.6772	0.000192099	0.00113797
1.6805	0.000203763	0.00114004
1.6838	0.00020432	0.00114436
1.6871	0.000291556	0.00111729
1.6904	0.000345438	0.00111102
1.6938	0.00044156	0.00112828
1.6971	0.000531043	0.00118155
1.7004	0.000289454	0.00118786
1.7037	0.000178918	0.0011857
1.707	0.000428286	0.00116244
1.7103	0.000419988	0.00111421
1.7136	0.000442827	0.00112793
1.717	0.000443442	0.00113347
1.7203	0.000173049	0.00119272
1.7236	0.000462461	0.0012501
1.7269	0.00018977	0.00130684
1.7302	0.000145893	0.00126071
1.7335	0.00014872	0.00126381
1.7368	0.000264896	0.00127248
1.7402	0.000238891	0.00122646
1.7435	5.95377e-05	0.00117698
1.7468	0.000324495	0.00124836
1.7501	0.000371753	0.00125558
1.7534	6.57972e-05	0.00127073
1.7567	0.000386313	0.00133875
1.76	8.26038e-05	0.00134334
1.7634	5.20907e-05	0.00135095
1.7667	0.0003903	0.00141494
1.77	5.32143e-05	0.00142371
1.7733	1.3794e-05	0.00136704
1.7766	5.4711e-06	0.00137153
1.7799	0.00013269	0.00131523
1.7832	0.000399852	0.00125605
1.7865	0.0004004	0.00126795
1.7899	0.000367641	0.00134917
1.7932	5.50018e-05	0.0013536
1.7965	5.11019e-05	0.00135902
1.7998	0.000387093	0.00136394
1.8031	0.000376539	0.00129879
1.8064	0.0003771	0.00122749
1.8097	0.000326572	0.00131034
1.813	0.000411528	0.00131427
1.8163	7.44393e-05	0.00139206
1.8197	0.000425961	0.0014657
1.823	3.10289e-05	0.00146997
1.8263	-1.28888e-05	0.00140645
1.8296	0.000345236	0.00141209
1.8329	0.000392314	0.00134524
1.8362	0.000332811	0.0012723
1.8395	0.000337751	0.00127588
1.8428	0.000400425	0.00127892
1.8461	0.000354226	0.00127886
1.8494	0.000412447	0.00136032
1.8528	0.000201853	0.00143815
1.8561	4.67983e-05	0.00151089
1.8594	7.39098e-05	0.00157749
1.8627	5.65324e-05	0.00164217
1.866	3.56936e-06	0.00164103
1.8693	4.84518e-05	0.00157931
1.8726	9.55145e-05	0.00151592
1.8759	0.000415784	0.00145076
1.8792	0.000422793	0.00138384
1.8825	0.000227603	0.00131255
1.8858	0.000210217	0.00138364
1.8892	0.000177322	0.00138469
1.8925	5.98977e-05	0.00138773
1.8958	0.000186835	0.00145085
1.8991	0.000209404	0.00145602
1.9024	0.000147538	0.00139477
1.9057	0.000529978	0.00139999
1.909	0.000552409	0.00145905
1.9123	0.000417154	0.00145712
1.9156	8.86367e-05	0.00150844
1.9189	0.000173413	0.0015586
1.9222	0.000200352	0.00160659
1.9255	0.000162745	0.0016054
1.9288	0.000169574	0.00160281
1.9321	0.000167592	0.00159779
1.9354	0.000167899	0.00159048
1.9387	0.000219193	0.00158382
1.9421	0.000268248	0.00157685
1.9454	0.000252887	0.00156972
1.9487	0.000188569	0.00156317
1.952	0.000179764	0.00155822
1.9553	0.00019099	0.0015539
1.9586	0.000222182	0.00154918
1.9619	0.000257777	0.00154534
1.9652	0.000284545	0.00154086
1.9685	0.000324786	0.00153478
1.9718	0.000338306	0.00152736
1.9751	0.000342729	0.00152079
1.9784	0.000342779	0.00151562
1.9817	0.000380611	0.0014835
1.985	0.000411714	0.00147998
1.9883	0.00049613	0.00147452
1.9916	0.000376204	0.00146984
1.9949	0.00038519	0.00144011
1.9982	0.000422964	0.00144076
2.0015	0.000518393	0.00143452
2.0048	0.000482962	0.00142771
2.0081	0.000367385	0.00141886
2.0114	0.000373916	0.00143666
2.0147	0.000369349	0.00145493
2.018	0.00038705	0.00144823
2.0213	0.000417947	0.00144347
2.0246	0.000426872	0.00144057
2.0279	0.000442358	0.00143629
2.0312	0.000477889	0.00143402
2.0345	0.00047562	0.00143354
2.0378	0.000477564	0.00143259
2.0411	0.000499649	0.00142914
2.0444	0.000457438	0.00142462
2.0478	0.00045735	0.00141805
2.0511	0.000521684	0.00141144
2.0544	0.000585972	0.00140491
2.0577	0.000621309	0.00140037
2.061	0.000605521	0.00139715
2.0643	0.000576423	0.00139594
2.0676	0.000582882	0.00139553
2.0709	0.000593616	0.00139334
2.0741	0.00058672	0.00138955
2.0774	0.000584413	0.00138335
2.0807	0.000628641	0.00137555
2.084	0.000679488	0.00136903
2.0873	0.000690351	0.00136443
2.0906	0.00069014	0.00136141
2.0939	0.000661089	0.00135908
2.0972	0.000676413	0.00135601
2.1005	0.000658363	0.00135121
2.1038	0.000662544	0.00134581
2.1071	0.000704458	0.00133884
2.1104	0.000710849	0.00133465
2.1137	0.000761638	0.00133265
2.117	0.00078141	0.00133175
2.1203	0.000785615	0.00133207
2.1236	0.000774222	0.00133378
2.1269	0.000716167	0.00133521
2.1302	0.000711474	0.00133584
2.1335	0.00075115	0.00133633
2.1368	0.000784132	0.00133917
2.1401	0.00086155	0.00132351
2.1434	0.000847685	0.00130415
2.1467	0.000758547	0.00130253
2.15	0.000822785	0.001303
2.1533	0.000913564	0.00130056
2.1566	0.000853173	0.00131601
2.1599	0.000819478	0.00133336
2.1632	0.000801322	0.00133024
2.1665	0.000796503	0.00132214
2.1698	0.000825113	0.00129703
2.1731	0.000833687	0.00127278
2.1764	0.000755579	0.00124763
2.1796	0.000752988	0.0012466
2.1829	0.000730417	0.0012518
2.1862	0.000798884	0.00126302
2.1895	0.000778366	0.00128071
