# Supplementary material for: Small angle X-ray scattering data and structure factor fitting for the study of the quaternary structure of the spermidine N-acetyltransferase SpeG
Source: Data Brief. 2015 Nov 30;6:47–52. doi: 10.1016/j.dib.2015.11.044 (PMC4688414; doi:10.1016/j.dib.2015.11.044)
Supplement: Supplementary file 1 — Supplementary material [file mmc1.zip › Data-in-brief data/fig3-0p9.dat]

# ./spega/plot_files/mean_plot_files/317.dat is <q>:(1*((1.0*(<317,mean,m2>*1.0-<313,mean,m2>*1.0*(1.0-0.000666)-<311,mean,m2>*1.0*0.000666)/0.9)+0.0)):(1*(1.0*sqrt((<317,mean,m2>*1.0)**2+(<313,mean,m2>*1.0*(1.0-0.000666))**2+(<311,mean,m2>*1.0*0.000666)**2)/0.9))
0.0071732	0.0824155	0.00312441
0.0075411	0.0832117	0.00312441
0.0079089	0.0834806	0.00312441
0.0082768	0.0832428	0.00256075
0.0086446	0.0828631	0.00223906
0.0090125	0.0830534	0.00204571
0.0093804	0.0832133	0.00185189
0.0097482	0.0826348	0.00179658
0.010116	0.0817281	0.00179856
0.010484	0.0809332	0.0016922
0.010852	0.0811892	0.001604
0.01122	0.0807618	0.00156
0.011588	0.0802574	0.0014845
0.011955	0.0802985	0.00131146
0.012323	0.0797533	0.00125477
0.012691	0.0791364	0.00128946
0.013059	0.0790561	0.00119752
0.013427	0.0781683	0.00110467
0.013795	0.0779704	0.00111219
0.014163	0.0780997	0.00114877
0.01453	0.077262	0.00106086
0.014898	0.0766477	0.00107793
0.015266	0.0762709	0.00122776
0.015634	0.0762797	0.00138401
0.016002	0.0761529	0.00142895
0.01637	0.075688	0.00143186
0.016738	0.0750724	0.00141215
0.017105	0.0744357	0.00130956
0.017473	0.0739034	0.00113964
0.017841	0.0738894	0.0010257
0.018209	0.0733557	0.00100308
0.018577	0.0728256	0.000954119
0.018945	0.072226	0.000926597
0.019312	0.0716243	0.000913605
0.01968	0.0715825	0.000954098
0.020048	0.0712162	0.000972962
0.020416	0.0702299	0.000968894
0.020784	0.0696755	0.000990473
0.021152	0.0695184	0.00104816
0.02152	0.0687055	0.0010502
0.021887	0.0681484	0.00104971
0.022255	0.0679062	0.00105635
0.022623	0.0675786	0.00103522
0.022991	0.0671529	0.00100731
0.023359	0.0664329	0.00100004
0.023727	0.0659789	0.000992756
0.024095	0.065271	0.00098607
0.024462	0.0648272	0.000992946
0.02483	0.0645742	0.000973006
0.025198	0.0637389	0.000961688
0.025566	0.0630961	0.000954236
0.025934	0.0628301	0.000938527
0.026302	0.0626736	0.000902251
0.02667	0.0619074	0.00088468
0.027037	0.06112	0.00087215
0.027405	0.0607761	0.00086817
0.027773	0.0601085	0.000872425
0.028141	0.0595586	0.000920836
0.028509	0.0591432	0.000921946
0.028877	0.0585417	0.000879257
0.029245	0.0579681	0.000926629
0.029612	0.0575809	0.000949736
0.02998	0.0569559	0.000996706
0.030348	0.0562851	0.00110992
0.030716	0.0557993	0.00115714
0.031084	0.0555741	0.00113238
0.031452	0.0549331	0.0011663
0.03182	0.0543624	0.00115066
0.032187	0.0537418	0.00108456
0.032555	0.0531357	0.00110824
0.032923	0.0526787	0.00114696
0.033291	0.0519987	0.00113853
0.033659	0.0515921	0.00107644
0.034027	0.0511766	0.00100884
0.034395	0.0505152	0.000933065
0.034762	0.0500075	0.000853109
0.03513	0.0494084	0.000787492
0.035498	0.0487505	0.00080265
0.035866	0.0481326	0.000807985
0.036234	0.0474654	0.000786781
0.036602	0.0471098	0.000803852
0.03697	0.0465275	0.000780595
0.037337	0.0458005	0.000836605
0.037705	0.045255	0.000940755
0.038073	0.0450409	0.0010312
0.038441	0.0443947	0.00105468
0.038809	0.0436941	0.00105879
0.039177	0.0432278	0.000992746
0.039545	0.0428578	0.00088557
0.039912	0.0422671	0.000815437
0.04028	0.0417379	0.000801073
0.040648	0.041331	0.000816416
0.041016	0.0409283	0.000828512
0.041384	0.0404165	0.000845662
0.041752	0.0398132	0.000820028
0.04212	0.0395755	0.000798459
0.042487	0.03906	0.00080851
0.042855	0.0384484	0.000835839
0.043223	0.0376442	0.000834664
0.043591	0.0372071	0.000830655
0.043959	0.0367469	0.000798838
0.044327	0.0363692	0.000760072
0.044695	0.0359134	0.000707207
0.045062	0.0353722	0.000684324
0.04543	0.0349436	0.000679486
0.045798	0.0345282	0.000703219
0.046166	0.0341085	0.000735973
0.046534	0.0336674	0.00075476
0.046902	0.0332908	0.000747563
0.04727	0.0326495	0.000731699
0.047637	0.0321485	0.00070208
0.048005	0.0319964	0.000680745
0.048373	0.0315863	0.000690261
0.048741	0.030975	0.000691892
0.049109	0.0303042	0.000699047
0.049477	0.0296265	0.000707746
0.049845	0.0291236	0.00069269
0.050212	0.0290834	0.00067278
0.05058	0.028726	0.000687031
0.050948	0.0282756	0.000690784
0.051316	0.027912	0.000673444
0.051684	0.0275569	0.000676204
0.052052	0.0269727	0.000670294
0.052419	0.0266902	0.000673938
0.052787	0.0263402	0.000691874
0.053155	0.0261128	0.00070579
0.053523	0.0257641	0.000701848
0.053891	0.0252377	0.000721116
0.054259	0.0247554	0.000769435
0.054627	0.0244945	0.000766516
0.054994	0.0243669	0.000770713
0.055362	0.0241889	0.000771321
0.05573	0.0236607	0.000754419
0.056098	0.0229891	0.000689255
0.056466	0.0224932	0.000673659
0.056834	0.0221335	0.000664071
0.057202	0.0222259	0.000664933
0.057569	0.0219479	0.00066237
0.057937	0.0215153	0.000678923
0.058305	0.0212291	0.000681662
0.058673	0.0209882	0.000689112
0.059041	0.020536	0.000691462
0.059409	0.0201129	0.000702695
0.059777	0.0198054	0.000690286
0.060144	0.0194962	0.000680644
0.060512	0.0189287	0.000685752
0.06088	0.0188293	0.00068635
0.061248	0.0187313	0.000676823
0.061616	0.0184014	0.000695898
0.061984	0.0182954	0.000708466
0.062352	0.0177571	0.000707105
0.062719	0.0175235	0.000722176
0.063087	0.0172458	0.000718379
0.063455	0.0169849	0.000691433
0.063823	0.0168277	0.000673375
0.064191	0.0165915	0.000656196
0.064559	0.0164111	0.000633583
0.064926	0.0159306	0.000628818
0.065294	0.015822	0.000621375
0.065662	0.0155245	0.000625125
0.06603	0.0151319	0.000621571
0.066398	0.0148534	0.000643646
0.066766	0.0146395	0.000659317
0.067134	0.0145546	0.000677775
0.067501	0.014437	0.000691213
0.067869	0.014231	0.000689109
0.068237	0.0140676	0.000667394
0.068605	0.0140068	0.000653137
0.068973	0.0136549	0.000659545
0.069341	0.0134206	0.000632549
0.069709	0.0132675	0.000631714
0.070076	0.0131498	0.000629145
0.070444	0.0128287	0.000630337
0.070812	0.0126441	0.000613132
0.07118	0.0123835	0.000613828
0.071548	0.0122436	0.000623512
0.071916	0.0122825	0.000630982
0.072284	0.0119077	0.00062156
0.072651	0.0116607	0.000611144
0.073019	0.0114147	0.000605672
0.073387	0.0112931	0.000603094
0.073755	0.0111374	0.000603457
0.074123	0.0111209	0.000611222
0.074491	0.0108972	0.000617163
0.074858	0.0107224	0.000629068
0.075226	0.0105882	0.000630995
0.075594	0.0105372	0.00062965
0.075962	0.0103199	0.000632834
0.07633	0.0102847	0.000628398
0.076698	0.0101056	0.000615126
0.077066	0.00993775	0.000604685
0.077433	0.00977606	0.000597014
0.077801	0.00945398	0.000588298
0.078169	0.00940703	0.000586295
0.078537	0.00941259	0.000590203
0.078905	0.00935549	0.000585138
0.079273	0.00924124	0.000574726
0.079641	0.00893068	0.000563916
0.080008	0.0086891	0.000562127
0.080376	0.00864368	0.000564423
0.080744	0.00853064	0.000566788
0.081112	0.00840488	0.00057589
0.08148	0.00826448	0.000579687
0.081848	0.00814691	0.000581857
0.082215	0.00809404	0.000584819
0.082583	0.00789814	0.000603666
0.082951	0.00782468	0.000614426
0.083319	0.00792829	0.000612845
0.083687	0.00773618	0.000617765
0.084055	0.00748373	0.000613438
0.084423	0.00744701	0.000603834
0.08479	0.00729887	0.000602612
0.085158	0.00722368	0.000610854
0.085526	0.00727255	0.000617762
0.085894	0.00728773	0.0006204
0.086262	0.00705085	0.000622377
0.08663	0.00671736	0.000615737
0.086998	0.00676594	0.000614909
0.087365	0.00665005	0.000614192
0.087733	0.00659205	0.000621561
0.088101	0.00651791	0.000617436
0.088469	0.00634069	0.00061923
0.088837	0.00626546	0.000615165
0.089205	0.00620036	0.000601919
0.089572	0.00625699	0.000593622
0.08994	0.00630641	0.000585763
0.090308	0.00612777	0.000584295
0.090676	0.0060402	0.00058517
0.091044	0.00582364	0.000582809
0.091412	0.00568102	0.000573019
0.09178	0.00567909	0.000573473
0.092147	0.00569232	0.000562139
0.092515	0.00552831	0.000560956
0.092883	0.005423	0.00057208
0.093251	0.00547154	0.000585662
0.093619	0.00534734	0.000591479
0.093987	0.0052376	0.000600975
0.094354	0.0052027	0.000608821
0.094722	0.00504288	0.00060902
0.09509	0.00489077	0.000605179
0.095458	0.00497346	0.000607603
0.095826	0.00486613	0.000604061
0.096194	0.00479125	0.000599121
0.096562	0.00471824	0.000598698
0.096929	0.00462768	0.000598545
0.097297	0.00463648	0.000591183
0.097665	0.00450849	0.000587729
0.098033	0.0044226	0.000579869
0.098401	0.00435267	0.000570999
0.098769	0.0044371	0.000589385
0.099136	0.00442889	0.000629288
0.099504	0.00435798	0.000645545
0.099872	0.00421427	0.000651549
0.10024	0.00404027	0.000654757
0.10061	0.004	0.000637879
0.10098	0.00399149	0.000595756
0.10134	0.00396826	0.000579917
0.10171	0.00386313	0.000579946
0.10208	0.00374659	0.000577366
0.10245	0.00377888	0.000572659
0.10281	0.00374267	0.000573844
0.10318	0.00370599	0.000574869
0.10355	0.00367244	0.000574416
0.10392	0.00361979	0.000569823
0.10429	0.00355526	0.000568636
0.10465	0.0035238	0.000569243
0.10502	0.0034676	0.000564963
0.10539	0.00335123	0.000553998
0.10576	0.00325847	0.000557354
0.10613	0.00319455	0.00056786
0.10649	0.00328695	0.000569364
0.10686	0.00327195	0.000567557
0.10723	0.00326595	0.000565655
0.1076	0.00322972	0.000559906
0.10796	0.00305675	0.000553144
0.10833	0.0030854	0.000557887
0.1087	0.00311463	0.000565306
0.10907	0.00304985	0.000574595
0.10944	0.00293622	0.000585227
0.1098	0.00290315	0.000579999
0.11017	0.00288313	0.000574972
0.11054	0.00279021	0.00057711
0.11091	0.00276712	0.000571979
0.11128	0.00272946	0.000563752
0.11164	0.00272123	0.000564701
0.11201	0.00265035	0.000553367
0.11238	0.00252134	0.00054566
0.11275	0.00240704	0.00055694
0.11311	0.00235403	0.000562552
0.11348	0.00237782	0.000562823
0.11385	0.00250721	0.000568623
0.11422	0.00238354	0.000562816
0.11459	0.0023323	0.000547664
0.11495	0.00229121	0.000540087
0.11532	0.00224543	0.000548791
0.11569	0.00230506	0.000555678
0.11606	0.0022001	0.000566123
0.11643	0.00212402	0.000578663
0.11679	0.00209566	0.000580287
0.11716	0.00202506	0.000574963
0.11753	0.00201226	0.000574513
0.1179	0.00196463	0.000570762
0.11826	0.00202219	0.000563807
0.11863	0.00198013	0.000563645
0.119	0.00188124	0.000565428
0.11937	0.0018733	0.000567073
0.11974	0.00190464	0.000567693
0.1201	0.00185353	0.00056367
0.12047	0.00170379	0.000567385
0.12084	0.00175877	0.000563273
0.12121	0.00185086	0.000559664
0.12157	0.00186618	0.000553799
0.12194	0.00170944	0.000560152
0.12231	0.00168252	0.000558192
0.12268	0.001626	0.000553204
0.12305	0.00155807	0.000554767
0.12341	0.00158504	0.0005593
0.12378	0.00161615	0.000556213
0.12415	0.00167698	0.000555414
0.12452	0.00163566	0.000558481
0.12489	0.00163713	0.000546941
0.12525	0.00159414	0.000537872
0.12562	0.00154811	0.000530767
0.12599	0.00150549	0.000535289
0.12636	0.00150193	0.000539264
0.12672	0.00136293	0.000548036
0.12709	0.00133105	0.000552229
0.12746	0.00135129	0.000566481
0.12783	0.00122841	0.000565556
0.1282	0.0012171	0.000562667
0.12856	0.0012081	0.00055578
0.12893	0.00126512	0.000555155
0.1293	0.00125352	0.000542782
0.12967	0.00112764	0.000537847
0.13004	0.0011814	0.000546628
0.1304	0.00125392	0.000568491
0.13077	0.00126803	0.000575142
0.13114	0.00122713	0.000573066
0.13151	0.00111803	0.000572495
0.13187	0.00111379	0.000568202
0.13224	0.00111024	0.000550555
0.13261	0.00107272	0.000548121
0.13298	0.00111392	0.000559594
0.13335	0.00119157	0.000557754
0.13371	0.00116337	0.000546274
0.13408	0.00105788	0.000541212
0.13445	0.000876308	0.000544078
0.13482	0.000862473	0.000538051
0.13518	0.000902935	0.000542245
0.13555	0.000943254	0.000545005
0.13592	0.000903359	0.000547077
0.13629	0.000870942	0.000540525
0.13666	0.00097237	0.000544846
0.13702	0.0008916	0.000549279
0.13739	0.00090262	0.000553813
0.13776	0.000858403	0.000555013
0.13813	0.000796498	0.00056134
0.1385	0.000845128	0.000558486
0.13886	0.000924661	0.00054807
0.13923	0.000999203	0.000546938
0.1396	0.00101944	0.00054869
0.13997	0.000977724	0.000541709
0.14033	0.000902387	0.000540271
0.1407	0.000804366	0.000547062
0.14107	0.000770409	0.000551653
0.14144	0.00075673	0.000546606
0.14181	0.000636093	0.000548511
0.14217	0.000483866	0.000544485
0.14254	0.000563275	0.000540676
0.14291	0.000676064	0.000529825
0.14328	0.00077425	0.000529477
0.14364	0.0006835	0.000533653
0.14401	0.000672613	0.000545664
0.14438	0.000725391	0.000549177
0.14475	0.000738819	0.000551754
0.14512	0.000651685	0.000549639
0.14548	0.000575595	0.000539905
0.14585	0.000625395	0.000526336
0.14622	0.000657961	0.00052437
0.14659	0.000522765	0.000530251
0.14696	0.000512445	0.000537417
0.14732	0.00056285	0.000545708
0.14769	0.000596064	0.000547947
0.14806	0.000539397	0.000548144
0.14843	0.000545956	0.000553499
0.14879	0.000571738	0.000549333
0.14916	0.000503164	0.000542112
0.14953	0.000456083	0.000543936
0.1499	0.000427179	0.000546565
0.15027	0.000397649	0.000537437
0.15063	0.000382329	0.000538111
0.151	0.000536211	0.000539543
0.15137	0.000550534	0.00053801
0.15174	0.000485877	0.000530918
0.15211	0.00053409	0.000530121
0.15247	0.000545064	0.000530783
0.15284	0.000491151	0.000531144
0.15321	0.000443517	0.000534453
0.15358	0.00049405	0.000537759
0.15394	0.000410245	0.00053375
0.15431	0.000522167	0.000532239
0.15468	0.000660468	0.000534461
0.15505	0.000607154	0.000612073
0.15542	0.000595596	0.000654389
0.15578	0.000727718	0.000667606
0.15615	0.000569518	0.000716048
0.15652	0.000500517	0.000738616
0.15689	0.000611265	0.000672528
0.15725	0.000564942	0.000632507
0.15762	0.000486195	0.000638334
0.15799	0.000469402	0.000593917
0.15836	0.000596923	0.000566493
0.15873	0.000636691	0.000569928
0.15909	0.000592812	0.000570594
0.15946	0.000492797	0.000553181
0.15983	0.000386692	0.000551728
0.1602	0.000357507	0.000555465
0.16057	0.000366396	0.000556079
0.16093	0.000421749	0.000551572
0.1613	0.000501284	0.000550433
0.16167	0.000412724	0.000542103
0.16204	0.000285972	0.000535169
0.1624	0.000380969	0.000532288
0.16277	0.000442457	0.000539046
0.16314	0.000382771	0.000536524
0.16351	0.00027526	0.000536837
0.16388	0.000295934	0.000541068
0.16424	0.000333499	0.000543438
0.16461	0.000400489	0.000539798
0.16498	0.000416584	0.00054073
0.16535	0.000456475	0.000540057
0.16571	0.000462914	0.000538543
0.16608	0.000469118	0.000534738
0.16645	0.000450801	0.000530552
0.16682	0.000433164	0.000531818
0.16719	0.000414516	0.000530069
0.16755	0.000448046	0.000522372
0.16792	0.00040938	0.000528123
0.16829	0.00037823	0.000532106
0.16866	0.000353321	0.000531159
0.16902	0.000341562	0.000531572
0.16939	0.000303021	0.000536093
0.16976	0.000421906	0.000537491
0.17013	0.000385176	0.000537373
0.1705	0.000407476	0.000537491
0.17086	0.000434472	0.000542096
0.17123	0.000345012	0.000541232
0.1716	0.000299544	0.000531246
0.17197	0.000286023	0.000533311
0.17234	0.000286989	0.000534168
0.1727	0.000250541	0.000532241
0.17307	0.0002405	0.000533257
0.17344	0.000291765	0.00053591
0.17381	0.00030159	0.00052943
0.17417	0.00024268	0.000528491
0.17454	0.000374244	0.00052889
0.17491	0.000433603	0.000530783
0.17528	0.0004118	0.000530615
0.17565	0.00041055	0.000531895
0.17601	0.000436635	0.00053145
0.17638	0.000340004	0.000531588
0.17675	0.000269801	0.000529506
0.17712	0.000227122	0.000533088
0.17748	0.000243658	0.000534852
0.17785	0.000278301	0.000537789
0.17822	0.000201011	0.000534043
0.17859	0.000196704	0.000534303
0.17896	0.000367917	0.00053418
0.17932	0.00040558	0.000537647
0.17969	0.000416433	0.000535068
0.18006	0.000409215	0.000535872
0.18043	0.000381309	0.000534361
0.1808	0.000355961	0.000528629
0.18116	0.000371874	0.000523057
0.18153	0.000405881	0.000522623
0.1819	0.000391626	0.000521891
0.18227	0.000346661	0.00052366
0.18263	0.000291651	0.000524976
0.183	0.000303655	0.000528105
0.18337	0.000322214	0.000536223
0.18374	0.000224006	0.000543493
0.18411	0.00030411	0.000543987
0.18447	0.000322308	0.000546123
0.18484	0.000289322	0.000543128
0.18521	0.000188317	0.000536173
0.18558	0.00028875	0.000531959
0.18594	0.000289646	0.000530611
0.18631	0.000331079	0.000530977
0.18668	0.000251858	0.000532067
0.18705	0.000268538	0.000532031
0.18742	0.000273326	0.000528307
0.18778	0.000328307	0.000527626
0.18815	0.000329259	0.000526323
0.18852	0.00034826	0.000526311
0.18889	0.000326621	0.000524376
0.18925	0.000278646	0.000529292
0.18962	0.000230199	0.000534509
0.18999	0.000238197	0.00053472
0.19036	0.000256968	0.000536654
0.19073	0.000195326	0.000574588
0.19109	0.000211983	0.000581237
0.19146	0.000407715	0.000580053
0.19183	0.000335846	0.000579103
0.1922	0.000393723	0.000576186
0.19257	0.000347523	0.000537203
0.19293	0.000309852	0.000527285
0.1933	0.000279085	0.000524537
0.19367	0.000318731	0.000525479
0.19404	0.000345495	0.000529646
0.1944	0.000261034	0.000533457
0.19477	0.000163546	0.000535743
0.19514	0.000200992	0.000541772
0.19551	0.000254056	0.000545362
0.19588	0.000362729	0.000542889
0.19624	0.000327171	0.000546641
0.19661	0.000261722	0.000544102
0.19698	0.000266175	0.00054166
0.19735	0.000253848	0.000541659
0.19771	0.000287162	0.000546574
0.19808	0.00033338	0.000545286
0.19845	0.0003114	0.00054556
0.19882	0.000317628	0.00054164
0.19919	0.000368747	0.000535928
0.19955	0.000299082	0.000529273
0.19992	0.000266959	0.000527465
0.20029	0.000295855	0.00052501
0.20066	0.000355083	0.000526592
0.20102	0.000320846	0.000530622
0.20139	0.000204306	0.000532329
0.20176	0.000223721	0.000528254
0.20213	0.000239255	0.000531132
0.2025	0.000296726	0.000530068
0.20286	0.000323713	0.000530304
0.20323	0.000376598	0.000531974
0.2036	0.0003213	0.000533413
0.20397	0.000232393	0.000531374
0.20434	0.000245912	0.000528569
0.2047	0.000290596	0.00052745
0.20507	0.000324698	0.000526675
0.20544	0.000346462	0.000529236
0.20581	0.000240342	0.000528638
0.20617	0.000232682	0.000528486
0.20654	0.000310199	0.000530396
0.20691	0.000339103	0.00052833
0.20728	0.000355222	0.000526181
0.20765	0.000377794	0.000531461
0.20801	0.000331368	0.000536443
0.20838	0.000258261	0.00053275
0.20875	0.00025413	0.000535703
0.20912	0.000323879	0.000536128
0.20948	0.000310761	0.000535542
0.20985	0.000219705	0.000532808
0.21022	0.000173798	0.000532235
0.21059	0.000124014	0.00053531
0.21096	0.000187219	0.0005374
0.21132	0.000238682	0.000533295
0.21169	0.000344161	0.000536551
0.21206	0.000402921	0.000537459
0.21243	0.000364201	0.000530405
0.21279	0.000336545	0.000531741
0.21316	0.000344002	0.000533725
0.21353	0.000281216	0.000529034
0.2139	0.000189757	0.00053039
0.21427	0.000217879	0.000533962
0.21463	0.000239669	0.000529575
0.215	0.000218998	0.000529468
0.21537	0.000241432	0.00047758
0.21574	0.000236456	0.000476384
0.21596	0.000304102	0.000476305
0.2161	0.000276563	0.000476469
0.21647	0.000219885	0.000477333
0.21684	0.00016066	0.000531459
0.21721	0.000239298	0.000531189
0.21758	0.000259322	0.000529704
0.21794	0.000249436	0.000535428
0.21831	0.000214976	0.000536247
0.21868	0.000260951	0.000482762
0.21905	0.000319869	0.00048114
0.2193	0.000306504	0.000478104
0.21941	0.000286678	0.000469967
0.21978	0.000253542	0.000464787
0.22015	0.000233423	0.000519258
0.22052	0.000300938	0.000521825
0.22089	0.000337508	0.000521515
0.22125	0.00029107	0.000527926
0.22162	0.000346089	0.000531902
0.22199	0.00033434	0.000478422
0.22236	0.000268432	0.000477101
0.22265	0.000308393	0.00048044
0.22273	0.000348414	0.000476373
0.22309	0.000436653	0.000475047
0.22346	0.000358636	0.000527535
0.22383	0.000316059	0.000527738
0.2242	0.000252857	0.000524881
0.22456	0.000345736	0.000522489
0.22493	0.000290405	0.000519849
0.2253	0.000327053	0.00046691
0.22567	0.000314709	0.000462857
0.226	0.000280873	0.000464139
0.22604	0.000328382	0.000465137
0.2264	0.000277294	0.000464667
0.22677	0.000342731	0.000521703
0.22714	0.000360467	0.00052869
0.22751	0.000358119	0.000530644
0.22787	0.000390007	0.000553752
0.22824	0.000425888	0.000626042
0.22861	0.000471896	0.000589325
0.22898	0.000599777	0.000584456
0.22935	0.00029751	0.000585169
0.22971	0.000230505	0.000563806
0.23008	0.000369015	0.000492162
0.23045	0.000364584	0.000533597
0.23082	0.00039405	0.000534137
0.23118	0.0003809	0.000533362
0.23155	0.00035135	0.000536903
0.23192	0.00034945	0.000529952
0.23229	0.000348554	0.000476801
0.23266	0.000386667	0.00047583
0.23269	0.000302098	0.000474116
0.23302	0.000308111	0.00047183
0.23339	0.000293466	0.000477958
0.23376	0.000374572	0.000539725
0.23413	0.000335532	0.00054932
0.23449	0.000300195	0.000499298
0.23486	0.000257887	0.000440393
0.23604	0.000331081	0.000366767
0.23939	0.000315398	0.000265728
0.24274	0.000302494	9.28821e-05
0.24609	0.000309604	8.90213e-05
0.24943	0.000288617	8.77899e-05
0.25278	0.000273836	9.00041e-05
0.25613	0.000263729	9.1565e-05
0.25948	0.000272046	9.2409e-05
0.26282	0.000273595	9.31538e-05
0.26617	0.000286802	9.34344e-05
0.26952	0.000306453	9.11945e-05
0.27287	0.000299448	9.01422e-05
0.27621	0.000283338	8.94485e-05
0.27956	0.000277213	8.96026e-05
0.28291	0.000276207	9.00775e-05
0.28626	0.000267212	8.99306e-05
0.2896	0.000273001	9.04607e-05
0.29295	0.00028243	9.11947e-05
0.2963	0.000280206	9.12742e-05
0.29965	0.000265867	9.05577e-05
0.30299	0.000244203	9.16458e-05
0.30634	0.000242423	9.60483e-05
0.30969	0.000223543	9.85459e-05
0.31303	0.000205886	0.00010038
0.31638	0.00022288	0.000103683
0.31973	0.000220092	0.000104823
0.32308	0.000206081	0.000102529
0.32642	0.000210509	0.000102446
0.32977	0.000208947	0.000100779
0.33312	0.000194159	9.77166e-05
0.33646	0.000198149	9.80765e-05
0.33981	0.000196382	9.84145e-05
0.34316	0.000186171	9.51417e-05
0.34651	0.000183065	9.46593e-05
0.34985	0.000175507	9.5169e-05
0.3532	0.000169283	9.2874e-05
0.35655	0.000171719	9.27038e-05
0.35989	0.00016993	9.51439e-05
0.36324	0.000159494	9.80055e-05
0.36659	0.00016295	9.76125e-05
0.36993	0.000171515	9.62197e-05
0.37328	0.000184621	9.28102e-05
0.37663	0.000182834	9.00043e-05
0.37997	0.000179932	8.93552e-05
0.38332	0.000183601	9.1862e-05
0.38667	0.000176056	9.50388e-05
0.39001	0.000184512	9.74623e-05
0.39336	0.000181077	0.000100063
0.39671	0.00018863	9.99867e-05
0.40005	0.000201078	9.78934e-05
0.4034	0.000201747	9.55967e-05
0.40675	0.00020487	9.39134e-05
0.41009	0.000202323	9.5782e-05
0.41344	0.00019421	9.35581e-05
0.41679	0.000195754	9.50024e-05
0.42013	0.000208523	9.48659e-05
0.42348	0.000216088	9.78184e-05
0.42682	0.000230208	9.68842e-05
0.43017	0.000216665	9.92411e-05
0.43352	0.000203994	9.93782e-05
0.43686	0.00021011	0.000103325
0.44021	0.000202673	0.00010359
0.44356	0.000209555	0.000102338
0.4469	0.000216781	0.000102228
0.45025	0.000224352	0.000103408
0.45359	0.000241584	0.000101185
0.45694	0.000244914	9.93652e-05
0.46029	0.000245811	9.96621e-05
0.46363	0.000249709	0.000102514
0.46698	0.000252257	0.000100344
0.47032	0.000248597	9.89754e-05
0.47367	0.000245159	9.79303e-05
0.47701	0.000238835	9.71222e-05
0.48036	0.000242727	9.31025e-05
0.48371	0.000233516	9.60051e-05
0.48705	0.000213419	9.58743e-05
0.4904	0.000216646	9.84823e-05
0.49374	0.000222431	0.00010095
0.49709	0.000229447	0.000103958
0.50043	0.000243452	0.000105543
0.50378	0.000236237	0.000107513
0.50713	0.000219806	0.000107145
0.51047	0.000213825	0.000108323
0.51382	0.000223723	0.000107717
0.51716	0.000241606	0.000106494
0.52051	0.000244057	0.000108163
0.52385	0.000241408	0.000109746
0.5272	0.000238755	0.000106707
0.53054	0.00022766	0.000104142
0.53389	0.00020934	0.00010101
0.53723	0.000209238	0.00010048
0.54058	0.000206586	9.93191e-05
0.54392	0.000221804	0.000101084
0.54727	0.000225151	0.000104061
0.55061	0.000239841	0.000104578
0.55396	0.000246749	0.000104957
0.5573	0.000243864	0.00010664
0.56065	0.000229997	0.000109167
0.56399	0.000217577	0.000110051
0.56734	0.000219245	0.000113336
0.57068	0.000237354	0.000114427
0.57403	0.000247699	0.000114813
0.57737	0.000241384	0.000114441
0.58071	0.000236843	0.000114842
0.58406	0.000228863	0.000115064
0.5874	0.00022921	0.000115411
0.59075	0.00023112	0.000116425
0.59409	0.000229806	0.000116369
0.59744	0.000229049	0.000115613
0.60078	0.000218072	0.000115411
0.60413	0.000216743	0.000114565
0.60747	0.000233757	0.000110659
0.61081	0.000240888	0.000111593
0.61416	0.000234024	0.000109869
0.6175	0.000233381	0.000111702
0.62085	0.000220188	0.000114109
0.62419	0.000216529	0.000118384
0.62753	0.000219098	0.000118747
0.63088	0.000236785	0.000121905
0.63422	0.000238031	0.00012169
0.63756	0.000228935	0.000117574
0.64091	0.000226176	0.000117208
0.64425	0.000204329	0.000117803
0.6476	0.000209241	0.000114987
0.65094	0.000209921	0.000112013
0.65428	0.000201837	0.0001132
0.65763	0.00018843	0.000114531
0.66097	0.000189131	0.000115831
0.66431	0.000202141	0.000116067
0.66766	0.000206505	0.000119803
0.671	0.000205198	0.000122494
0.67434	0.000212988	0.000121786
0.67769	0.000212896	0.000120859
0.68103	0.000210812	0.000123761
0.68437	0.000206174	0.000122552
0.68772	0.000199088	0.000122823
0.69106	0.000192553	0.000120917
0.6944	0.000186032	0.00012201
0.69774	0.000172518	0.000122812
0.70109	0.000203305	0.000120409
0.70443	0.000193336	0.000120846
0.70777	0.00017115	0.000123764
0.71111	0.000189175	0.000123248
0.71446	0.000198098	0.000119738
0.7178	0.00018746	0.000120075
0.72114	0.000152389	0.000116914
0.72448	0.000149314	0.00011771
0.72783	0.000168448	0.000118061
0.73117	0.00018235	0.000122946
0.73451	0.000184718	0.000128233
0.73785	0.00018787	0.000133192
0.7412	0.000177675	0.00013405
0.74454	0.000167697	0.000134875
0.74788	0.000166378	0.000135578
0.75122	0.000167306	0.000136707
0.75456	0.000180135	0.000133955
0.75791	0.000187059	0.000134059
0.76125	0.000163999	0.000133829
0.76459	0.000182132	0.000133377
0.76793	0.000170831	0.000131776
0.77127	0.000159754	0.000134532
0.77461	0.000158011	0.000134929
0.77796	0.000150605	0.000131477
0.7813	0.000141649	0.000133124
0.78464	0.000131927	0.000134099
0.78798	0.000163065	0.00013431
0.79132	0.000173312	0.000134923
0.79466	0.000156338	0.000140172
0.798	0.000148717	0.000136322
0.80134	0.000145544	0.00013705
0.80469	0.000113938	0.000133141
0.80803	0.000145628	0.00012887
0.81137	0.000139679	0.000129143
0.81471	0.000119073	0.000133372
0.81805	0.000146767	0.000134118
0.82139	0.000141799	0.000140536
0.82473	0.000131948	0.000146261
0.82807	0.000132657	0.000142496
0.83141	0.000129817	0.000138491
0.83475	0.000107648	0.000133905
0.83809	0.000100257	0.000132595
0.84143	9.50898e-05	0.000130993
0.84477	0.000109573	0.000134878
0.84811	0.000131725	0.000139154
0.85145	0.000139545	0.000143075
0.85479	0.0001407	0.000140155
0.85813	0.000141418	0.000140469
0.86147	0.000126146	0.000141508
0.86481	0.000136737	0.000142678
0.86815	0.000143011	0.000143879
0.87149	0.000147725	0.000147623
0.87483	0.000155878	0.00014424
0.87817	0.00014438	0.0001403
0.88151	0.000111118	0.000136239
0.88485	0.000106727	0.000131891
0.88819	0.00010511	0.000132803
0.89153	0.000112605	0.000138105
0.89487	0.000123877	0.000139477
0.89821	0.00012104	0.000144666
0.90155	0.000101107	0.000150248
0.90489	0.000119831	0.000151718
0.90823	0.000120889	0.000153464
0.91157	0.000110623	0.000158201
0.9149	0.000111462	0.000158951
0.91824	0.000114624	0.000158776
0.92158	0.000127684	0.000158346
0.92492	0.000139293	0.000157543
0.92826	0.000127458	0.00015644
0.9316	0.000130298	0.000156244
0.93494	0.000130359	0.000157304
0.93827	0.000135751	0.000158221
0.94161	0.000143827	0.000159138
0.94495	0.000138794	0.000160516
0.94829	0.000136305	0.000161491
0.95163	0.000130491	0.00016161
0.95497	0.000121336	0.000162383
0.9583	0.000120725	0.000163165
0.96164	0.00011879	0.000163995
0.96498	0.00012886	0.000160461
0.96832	0.000127814	0.000157153
0.97165	0.000107342	0.000152855
0.97499	0.000101089	0.000148485
0.97833	0.000107602	0.000143807
0.98167	0.000106226	0.000144018
0.985	0.000131167	0.000144186
0.98834	0.000134804	0.000148555
0.99168	0.000125436	0.000152911
0.99502	0.000122167	0.000153519
0.99835	0.000126362	0.000157959
1.0017	0.00011346	0.000162292
1.005	0.000119872	0.000162964
1.0084	0.000128284	0.000159796
1.0117	0.000125811	0.000160861
1.015	0.000101676	0.000163113
1.0184	8.90939e-05	0.00016021
1.0217	0.000116274	0.000157216
1.025	0.000101162	0.000163252
1.0284	0.00011158	0.000163887
1.0317	0.000143863	0.000159908
1.0351	9.46448e-05	0.000160953
1.0384	9.60634e-05	0.000161812
1.0417	0.000120022	0.000157091
1.0451	0.000120882	0.00016257
1.0484	0.000118634	0.000168259
1.0517	0.000146941	0.000173825
1.0551	0.000148488	0.000178832
1.0584	0.000141151	0.000184185
1.0617	0.000138464	0.000180885
1.0651	0.000137442	0.000176819
1.0684	0.000122885	0.000177222
1.0717	0.000138192	0.00017804
1.0751	0.000162604	0.000179046
1.0784	0.000159489	0.000184166
1.0818	0.000146714	0.000189585
1.0851	0.000143594	0.000190585
1.0884	0.000149588	0.00019101
1.0918	0.000143689	0.000191193
1.0951	0.000135689	0.000191809
1.0984	0.00013413	0.00019177
1.1018	0.000134911	0.000188291
1.1051	0.000142562	0.000185549
1.1084	0.000131464	0.000182757
1.1118	0.0001218	0.000183876
1.1151	0.000128679	0.000185493
1.1184	0.000142889	0.000190701
1.1218	0.000137464	0.000195162
1.1251	0.000146913	0.0001993
1.1284	0.000158904	0.000199175
1.1318	0.000165697	0.000199286
1.1351	0.000165928	0.000200231
1.1384	0.000158267	0.000202154
1.1418	0.000156163	0.000204432
1.1451	0.000159513	0.000206638
1.1484	0.000161531	0.000208146
1.1518	0.000155881	0.000209052
1.1551	0.000164001	0.000209878
1.1584	0.00017313	0.000210245
1.1618	0.000175267	0.000211073
1.1651	0.00017851	0.000212492
1.1684	0.000181421	0.000213872
1.1718	0.000179216	0.000214637
1.1751	0.000178352	0.000216314
1.1784	0.000189271	0.00021817
1.1818	0.000185188	0.000219454
1.1851	0.000175671	0.000216431
1.1884	0.000179701	0.000217686
1.1918	0.000172292	0.000218295
1.1951	0.000192537	0.000218578
1.1984	0.000195349	0.000219412
1.2018	0.000197051	0.000224265
1.2051	0.000193308	0.000225251
1.2084	0.000197114	0.00022648
1.2118	0.00020327	0.000227361
1.2151	0.000197426	0.000228383
1.2184	0.000194688	0.000230376
1.2218	0.000198183	0.000232505
1.2251	0.000187587	0.00023415
1.2284	0.000177404	0.000235978
1.2317	0.000176329	0.00023754
1.2351	0.000177586	0.00023435
1.2384	0.000204975	0.000235087
1.2417	0.000202152	0.000236015
1.2451	0.000204977	0.00023742
1.2484	0.000214368	0.000235246
1.2517	0.000217311	0.000240306
1.2551	0.000190162	0.000240818
1.2584	0.000199436	0.000241373
1.2617	0.000191299	0.000241881
1.2651	0.000186496	0.000246225
1.2684	0.000192808	0.000247836
1.2717	0.000198777	0.000250015
1.275	0.000208401	0.000252812
1.2784	0.000219032	0.000255585
1.2817	0.000227888	0.000254598
1.285	0.000227982	0.000253332
1.2884	0.000230166	0.000254469
1.2917	0.000227144	0.000254913
1.295	0.000213468	0.000255423
1.2983	0.000197002	0.000260078
1.3017	0.000198874	0.000261891
1.305	0.000207427	0.000264578
1.3083	0.000243402	0.000267876
1.3117	0.000207765	0.000271053
1.315	0.000209533	0.000273128
1.3183	0.000212737	0.000274364
1.3217	0.000217074	0.000275864
1.325	0.000236527	0.000277445
1.3283	0.000217979	0.000279208
1.3316	0.000214763	0.000278033
1.335	0.000208209	0.000283311
1.3383	0.000217752	0.000285948
1.3416	0.000214987	0.000284793
1.3449	0.000230004	0.000287025
1.3483	0.000238135	0.00028914
1.3516	0.000195952	0.000288608
1.3549	0.000205747	0.000287172
1.3583	0.000250974	0.000289706
1.3616	0.000249674	0.000288488
1.3649	0.000251139	0.000293111
1.3682	0.000244399	0.000297525
1.3716	0.000200804	0.000299184
1.3749	0.000204413	0.000304672
1.3782	0.000209774	0.000310156
1.3815	0.000181946	0.000312923
1.3849	0.00018444	0.000312737
1.3882	0.000204267	0.000318739
1.3915	0.000250744	0.000320645
1.3949	0.000190159	0.000322094
1.3982	0.000194755	0.000320168
1.4015	0.00020148	0.000321146
1.4048	0.000203103	0.000318899
1.4082	0.000207406	0.000320579
1.4115	0.000218813	0.00032301
1.4148	0.000203558	0.000328964
1.4181	0.000192196	0.000331331
1.4215	0.000172389	0.000334682
1.4248	0.000183247	0.000336879
1.4281	0.000219753	0.000339215
1.4314	0.000173005	0.000338196
1.4348	0.000166904	0.00034063
1.4381	0.000166317	0.000345471
1.4414	0.000152968	0.00034774
1.4447	0.000153875	0.000349587
1.4481	0.000154324	0.000354495
1.4514	0.000159099	0.00035928
1.4547	0.000173656	0.000360871
1.458	0.000181002	0.000362514
1.4614	0.000184348	0.00036491
1.4647	0.000188698	0.000367932
1.468	0.00018951	0.000370502
1.4713	0.000179424	0.000372993
1.4747	0.000166131	0.000375644
1.478	0.000150841	0.00037807
1.4813	0.000143427	0.000381043
1.4846	0.000140454	0.000385036
1.4879	0.000144935	0.000388862
1.4913	0.000145758	0.00039225
1.4946	0.000137939	0.000395379
1.4979	0.000120111	0.000397495
1.5012	0.000118171	0.000399283
1.5046	0.00011724	0.000401532
1.5079	0.000131963	0.000403482
1.5112	0.00013726	0.000405659
1.5145	0.000142339	0.000408161
1.5178	0.000135768	0.000410594
1.5212	0.000120385	0.00041325
1.5245	0.000106133	0.00041672
1.5278	0.000113657	0.000420032
1.5311	0.000108834	0.000423487
1.5345	0.000105485	0.000427011
1.5378	0.000120601	0.000430317
1.5411	0.000115609	0.000434233
1.5444	0.000100286	0.000439284
1.5477	8.43133e-05	0.000444306
1.5511	7.33366e-05	0.000447723
1.5544	7.54401e-05	0.000450642
1.5577	9.26962e-05	0.000453324
1.561	0.000102824	0.000455006
1.5643	8.61632e-05	0.000457098
1.5677	6.99711e-05	0.000460711
1.571	6.59891e-05	0.000465015
1.5743	3.8714e-05	0.000468648
1.5776	3.58594e-05	0.000472952
1.5809	4.96491e-05	0.000477662
1.5843	5.56827e-05	0.000483202
1.5876	5.17383e-05	0.000487768
1.5909	5.22637e-05	0.000491949
1.5942	4.6097e-05	0.00049585
1.5975	3.88091e-05	0.000499618
1.6009	4.03882e-05	0.000502829
1.6042	3.97773e-05	0.000506446
1.6075	4.03108e-05	0.000511313
1.6108	3.41966e-05	0.00051666
1.6141	3.02842e-05	0.000521072
1.6175	3.52868e-05	0.000524613
1.6208	3.02686e-05	0.000528305
1.6241	1.63641e-05	0.000531106
1.6274	9.12185e-06	0.00053319
1.6307	1.96612e-05	0.000537009
1.6341	3.13253e-05	0.000526771
1.6374	1.85557e-05	0.000516333
1.6407	4.46846e-05	0.000505495
1.644	2.52656e-05	0.000511827
1.6473	2.25063e-05	0.000516562
1.6506	-1.68782e-05	0.00051862
1.654	-3.85164e-05	0.000538411
1.6573	-1.13461e-05	0.000559293
1.6606	-3.07826e-05	0.000564699
1.6639	-2.01777e-05	0.000551462
1.6672	-2.73193e-05	0.000553945
1.6705	7.09502e-05	0.000560219
1.6739	2.15009e-05	0.000565643
1.6772	-5.23459e-05	0.000570613
1.6805	-5.40147e-05	0.000572278
1.6838	-5.67908e-05	0.000574904
1.6871	-1.84442e-05	0.000557474
1.6904	-1.67846e-05	0.000538187
1.6938	-1.62182e-05	0.000543824
1.6971	-5.62394e-06	0.000571707
1.7004	-5.72126e-05	0.000574576
1.7037	-7.10821e-05	0.000576949
1.707	4.93969e-05	0.000580037
1.7103	4.7766e-05	0.000558627
1.7136	5.72715e-05	0.00056468
1.717	6.23306e-05	0.000567849
1.7203	-8.47287e-05	0.000598279
1.7236	2.57946e-05	0.000627521
1.7269	-0.000101341	0.000656293
1.7302	-9.29955e-05	0.000633646
1.7335	-0.000100169	0.000634623
1.7368	-5.73263e-05	0.0006382
1.7402	-5.55532e-05	0.00061466
1.7435	-0.000119351	0.000589874
1.7468	3.11619e-05	0.000626256
1.7501	6.17531e-05	0.000630457
1.7534	-0.000108647	0.000638106
1.7567	1.85351e-05	0.000672224
1.76	-0.000148507	0.000674511
1.7634	-0.000151243	0.000677822
1.7667	1.47446e-05	0.000709745
1.77	-0.000136786	0.000714246
1.7733	-0.000147317	0.000685977
1.7766	-0.000147862	0.000688505
1.7799	-8.61988e-05	0.000660659
1.7832	3.42967e-05	0.000630993
1.7865	2.15114e-05	0.000637738
1.7899	1.98631e-05	0.000679259
1.7932	-0.000128332	0.000681527
1.7965	-0.000145565	0.000684025
1.7998	1.4871e-05	0.000686558
1.8031	1.76497e-05	0.000654096
1.8064	1.71003e-05	0.000617725
1.8097	-1.3428e-05	0.000658157
1.813	2.93061e-05	0.000660016
1.8163	-0.000152227	0.00069857
1.8197	1.15161e-05	0.000734945
1.823	-0.000163415	0.000736776
1.8263	-0.000175111	0.00070499
1.8296	-1.36531e-05	0.000708029
1.8329	-1.76857e-05	0.000674943
1.8362	-6.05226e-05	0.000638282
1.8395	-3.89159e-05	0.000640064
1.8428	1.93139e-05	0.000642521
1.8461	9.78182e-06	0.000642731
1.8494	-1.99766e-06	0.000683262
1.8528	-0.000111481	0.000721911
1.8561	-0.000175424	0.000758543
1.8594	-0.000184979	0.00079162
1.8627	-0.00018569	0.000823522
1.866	-0.000197542	0.000823091
1.8693	-0.000192659	0.000792981
1.8726	-0.000157819	0.000761697
1.8759	3.56152e-06	0.000729315
1.8792	3.90421e-06	0.00069644
1.8825	-9.12864e-05	0.000661058
1.8858	-0.00010645	0.000695975
1.8892	-0.00013379	0.000696039
1.8925	-0.000195658	0.000697367
1.8958	-0.000103165	0.00072842
1.8991	-8.61515e-05	0.000730843
1.9024	-0.000134684	0.000700433
1.9057	2.21998e-05	0.000702569
1.909	1.12977e-05	0.000732021
1.9123	-1.06237e-05	0.000731298
1.9156	-0.000159141	0.000756949
1.9189	-0.000142143	0.000781934
1.9222	-0.000129648	0.000806118
1.9255	-0.000133922	0.000805423
1.9288	-0.000131537	0.000803592
1.9321	-0.000122408	0.000801028
1.9354	-0.000127656	0.000797683
1.9387	-0.000141918	0.000794531
1.9421	-0.000131752	0.000790832
1.9454	-0.000121557	0.000788044
1.9487	-0.000119209	0.00078532
1.952	-9.13473e-05	0.000782882
1.9553	-8.1232e-05	0.000780761
1.9586	-9.22624e-05	0.000779117
1.9619	-0.000102223	0.000776995
1.9652	-0.000126567	0.000773859
1.9685	-0.000130769	0.000770062
1.9718	-0.00011725	0.000766178
1.9751	-0.000107271	0.000762151
1.9784	-8.83316e-05	0.000758786
1.9817	-7.27224e-05	0.000742834
1.985	-6.60635e-05	0.000741633
1.9883	-1.38701e-05	0.000738894
1.9916	-4.15734e-05	0.000736693
1.9949	-2.14771e-05	0.000721863
1.9982	-1.37026e-05	0.000721804
2.0015	3.06148e-05	0.000717975
2.0048	3.51847e-05	0.000714434
2.0081	-1.59488e-05	0.000709795
2.0114	-6.08403e-06	0.000718599
2.0147	7.12669e-06	0.000727526
2.018	3.71684e-06	0.000724946
2.0213	-3.16369e-06	0.000724028
2.0246	-2.9795e-05	0.000722556
2.0279	-1.54195e-05	0.000720462
2.0312	2.45561e-05	0.000719633
2.0345	4.33975e-05	0.000718845
2.0378	5.9786e-05	0.000716481
2.0411	6.52041e-05	0.000714822
2.0444	4.96606e-05	0.000712886
2.0478	1.06833e-05	0.000708938
2.0511	1.72398e-05	0.000705135
2.0544	4.26388e-05	0.000702379
2.0577	5.01982e-05	0.000700242
2.061	4.77431e-05	0.000698459
2.0643	4.64225e-05	0.000698073
2.0676	7.06594e-05	0.000697871
2.0709	7.58382e-05	0.000696861
2.0741	9.67205e-05	0.000695141
2.0774	9.33017e-05	0.000692644
2.0807	6.6419e-05	0.000690197
2.084	4.83773e-05	0.000687881
2.0873	7.70174e-05	0.000685432
2.0906	8.56951e-05	0.000683885
2.0939	6.33112e-05	0.000682106
2.0972	5.86352e-05	0.000679189
2.1005	8.72523e-05	0.000676306
2.1038	0.000131433	0.000673706
2.1071	0.000145569	0.000671054
2.1104	0.000170849	0.000669461
2.1137	0.00013386	0.000668953
2.117	9.25212e-05	0.000668474
2.1203	0.000127837	0.000667578
2.1236	0.000156444	0.000666359
2.1269	0.000133945	0.000665714
2.1302	0.000127029	0.000665474
2.1335	0.000156705	0.000665286
2.1368	0.000149688	0.00066642
2.1401	0.000155994	0.000658946
2.1434	0.000135462	0.000650489
2.1467	0.000120769	0.00065026
2.15	0.000131674	0.000649962
2.1533	0.000156897	0.000649255
2.1566	0.000165395	0.00065715
2.1599	0.000180589	0.000665051
2.1632	0.000156878	0.000662912
2.1665	0.000169836	0.000659715
2.1698	0.000166224	0.000647587
2.1731	0.000149242	0.000634718
2.1764	0.000120023	0.000621853
2.1796	0.000116321	0.000621984
2.1829	0.000150417	0.00062423
2.1862	0.000217773	0.000629405
2.1895	0.000227255	0.000639204
