# Supplementary material for: Small angle X-ray scattering data and structure factor fitting for the study of the quaternary structure of the spermidine N-acetyltransferase SpeG
Source: Data Brief. 2015 Nov 30;6:47–52. doi: 10.1016/j.dib.2015.11.044 (PMC4688414; doi:10.1016/j.dib.2015.11.044)
Supplement: Supplementary file 1 — Supplementary material [file mmc1.zip › Data-in-brief data/fig3-1p8.dat]

# ./spega/plot_files/mean_plot_files/319.dat is <q>:(1*((1.0*(<319,mean,m2>*1.0-<313,mean,m2>*1.0*(1.0-0.001332)-<311,mean,m2>*1.0*0.001332)/1.8)+0.0)):(1*(1.0*sqrt((<319,mean,m2>*1.0)**2+(<313,mean,m2>*1.0*(1.0-0.001332))**2+(<311,mean,m2>*1.0*0.001332)**2)/1.8))
0.0071732	0.10643	0.00400876
0.0075411	0.107152	0.00400876
0.0079089	0.107256	0.00400876
0.0082768	0.106901	0.00355185
0.0086446	0.106347	0.00319303
0.0090125	0.105551	0.00292158
0.0093804	0.104941	0.00265229
0.0097482	0.10494	0.00236553
0.010116	0.104246	0.00206818
0.010484	0.103152	0.00176992
0.010852	0.103178	0.00147069
0.01122	0.103227	0.00123827
0.011588	0.102362	0.00107026
0.011955	0.101837	0.000941865
0.012323	0.101372	0.000822291
0.012691	0.100442	0.000766032
0.013059	0.0997901	0.000767598
0.013427	0.0992819	0.000805503
0.013795	0.0988883	0.000867265
0.014163	0.0982025	0.00100193
0.01453	0.0977446	0.00108275
0.014898	0.0974018	0.00103306
0.015266	0.0966133	0.000995254
0.015634	0.0960095	0.000979088
0.016002	0.0951362	0.000895964
0.01637	0.0944227	0.000841378
0.016738	0.094316	0.000912038
0.017105	0.0939514	0.000959901
0.017473	0.0936106	0.00094725
0.017841	0.0928388	0.000942129
0.018209	0.0921303	0.000935986
0.018577	0.0914371	0.000861916
0.018945	0.0903846	0.000871508
0.019312	0.0896968	0.000876392
0.01968	0.0896257	0.000854217
0.020048	0.0891463	0.000847148
0.020416	0.08815	0.000865946
0.020784	0.0873216	0.000811164
0.021152	0.086576	0.000782291
0.02152	0.0860065	0.000768213
0.021887	0.0854972	0.000808436
0.022255	0.0846461	0.000894854
0.022623	0.0840819	0.000922188
0.022991	0.0834247	0.000911043
0.023359	0.0828103	0.000894006
0.023727	0.0820514	0.000837776
0.024095	0.0812158	0.00072756
0.024462	0.0804099	0.000674202
0.02483	0.07977	0.000678834
0.025198	0.0792073	0.000725057
0.025566	0.0786816	0.000751801
0.025934	0.0779988	0.000744897
0.026302	0.0771471	0.000716578
0.02667	0.0763702	0.000683022
0.027037	0.0754587	0.000637626
0.027405	0.0744685	0.000575568
0.027773	0.0740049	0.000568644
0.028141	0.0731585	0.000591625
0.028509	0.0723951	0.000641458
0.028877	0.0718217	0.000684877
0.029245	0.0713484	0.000736291
0.029612	0.07045	0.000746386
0.02998	0.069477	0.000741404
0.030348	0.0687645	0.000704673
0.030716	0.0680303	0.000677591
0.031084	0.067368	0.000671902
0.031452	0.0664125	0.000692788
0.03182	0.0655745	0.000676577
0.032187	0.0650277	0.000666518
0.032555	0.0642394	0.000639667
0.032923	0.0635992	0.000603134
0.033291	0.0629026	0.000562658
0.033659	0.0622111	0.000593826
0.034027	0.0613297	0.000628303
0.034395	0.0605112	0.000653773
0.034762	0.0600971	0.000656674
0.03513	0.0593883	0.000646619
0.035498	0.0585652	0.00063766
0.035866	0.0577632	0.000627665
0.036234	0.0569623	0.000609745
0.036602	0.0564423	0.000598306
0.03697	0.0557274	0.000608909
0.037337	0.0547272	0.000586423
0.037705	0.0541144	0.000572465
0.038073	0.0533168	0.000553753
0.038441	0.0525878	0.000555884
0.038809	0.0517524	0.000539499
0.039177	0.051098	0.000533153
0.039545	0.0504298	0.00054121
0.039912	0.049714	0.000561987
0.04028	0.0491677	0.000545702
0.040648	0.0485248	0.000520669
0.041016	0.0478303	0.000506381
0.041384	0.0471186	0.000485238
0.041752	0.0464303	0.00047873
0.04212	0.0457612	0.000482911
0.042487	0.0451603	0.00048778
0.042855	0.0444512	0.000493676
0.043223	0.043687	0.000480953
0.043591	0.0430267	0.00046211
0.043959	0.0423898	0.000465381
0.044327	0.0418496	0.000493926
0.044695	0.0412604	0.000505034
0.045062	0.0405854	0.000501152
0.04543	0.0398088	0.000493956
0.045798	0.0392186	0.000467004
0.046166	0.0386888	0.000417461
0.046534	0.0380804	0.00040092
0.046902	0.0376738	0.000417371
0.04727	0.0371072	0.000420791
0.047637	0.0363826	0.000416648
0.048005	0.0356588	0.000415391
0.048373	0.0351488	0.000413463
0.048741	0.034643	0.000397761
0.049109	0.0341273	0.000385509
0.049477	0.0337	0.000385036
0.049845	0.0330243	0.000386666
0.050212	0.0324317	0.000384908
0.05058	0.0317863	0.000383033
0.050948	0.031341	0.000397693
0.051316	0.0309823	0.000410508
0.051684	0.0304715	0.000411209
0.052052	0.0299503	0.000403436
0.052419	0.0294089	0.000405684
0.052787	0.028762	0.000391227
0.053155	0.0282552	0.000374576
0.053523	0.0278328	0.000379104
0.053891	0.0273274	0.000409517
0.054259	0.0267939	0.000427836
0.054627	0.0262676	0.000441372
0.054994	0.0259614	0.000458172
0.055362	0.0255431	0.000466158
0.05573	0.02502	0.000450623
0.056098	0.0244861	0.000440817
0.056466	0.0242496	0.000432763
0.056834	0.023895	0.000416501
0.057202	0.0234173	0.000407299
0.057569	0.023185	0.000408137
0.057937	0.022796	0.000416446
0.058305	0.0223673	0.00041158
0.058673	0.0218506	0.000416315
0.059041	0.0213382	0.000413411
0.059409	0.0209447	0.000399949
0.059777	0.0207699	0.000381191
0.060144	0.0203969	0.000377541
0.060512	0.0200587	0.000373424
0.06088	0.0197034	0.000377126
0.061248	0.0192883	0.000382707
0.061616	0.018883	0.000378187
0.061984	0.018601	0.000376088
0.062352	0.0182506	0.000372408
0.062719	0.0179176	0.000362804
0.063087	0.0176605	0.000352955
0.063455	0.0173128	0.000351893
0.063823	0.0169742	0.000349696
0.064191	0.016689	0.000350008
0.064559	0.0164531	0.00034957
0.064926	0.0161843	0.000354152
0.065294	0.0160216	0.000367035
0.065662	0.0157174	0.000381672
0.06603	0.0153678	0.00038706
0.066398	0.0151146	0.000390402
0.066766	0.0148632	0.000387547
0.067134	0.0145575	0.000367105
0.067501	0.0143099	0.00035202
0.067869	0.0140194	0.000348476
0.068237	0.013791	0.000342421
0.068605	0.0136908	0.000337317
0.068973	0.01346	0.00033933
0.069341	0.0131586	0.000345036
0.069709	0.0128949	0.00033895
0.070076	0.0127589	0.000339612
0.070444	0.012516	0.000345499
0.070812	0.0122394	0.00034959
0.07118	0.012078	0.000342072
0.071548	0.0119404	0.000342354
0.071916	0.0117835	0.000342921
0.072284	0.0115635	0.000338714
0.072651	0.0113583	0.000332036
0.073019	0.0111045	0.000334296
0.073387	0.0109185	0.000338126
0.073755	0.0108325	0.000336111
0.074123	0.0106982	0.00033629
0.074491	0.0104887	0.000344898
0.074858	0.0101913	0.000354633
0.075226	0.0100426	0.000379607
0.075594	0.00998112	0.000397254
0.075962	0.00996597	0.00039869
0.07633	0.00977228	0.000392353
0.076698	0.00946482	0.000386089
0.077066	0.00931763	0.000361202
0.077433	0.00921167	0.000337505
0.077801	0.00912392	0.000331368
0.078169	0.00900831	0.000329765
0.078537	0.00883943	0.0003186
0.078905	0.00870043	0.00031048
0.079273	0.00860518	0.000310536
0.079641	0.0084044	0.000308994
0.080008	0.00827221	0.000305253
0.080376	0.00810546	0.000306668
0.080744	0.00801969	0.000301236
0.081112	0.00799405	0.000297996
0.08148	0.00788998	0.000300822
0.081848	0.00777096	0.000309243
0.082215	0.00761149	0.000316736
0.082583	0.00748581	0.000343396
0.082951	0.00743013	0.000455854
0.083319	0.00730167	0.000458762
0.083687	0.0073853	0.00045828
0.084055	0.00708512	0.000452584
0.084423	0.00709718	0.000434388
0.08479	0.00694632	0.000317457
0.085158	0.00679457	0.000317292
0.085526	0.00671361	0.000320381
0.085894	0.0067104	0.000321415
0.086262	0.00665679	0.000323813
0.08663	0.00651192	0.00032335
0.086998	0.00641788	0.000316059
0.087365	0.00626344	0.000310973
0.087733	0.00625421	0.000316804
0.088101	0.00613441	0.000314764
0.088469	0.00608803	0.000312796
0.088837	0.00598123	0.000311015
0.089205	0.00585291	0.000306888
0.089572	0.00583016	0.000299395
0.08994	0.00578602	0.000300788
0.090308	0.00567455	0.000305723
0.090676	0.00562326	0.000312243
0.091044	0.00561381	0.000314687
0.091412	0.00551552	0.0003115
0.09178	0.00542504	0.00031109
0.092147	0.00534326	0.000306855
0.092515	0.00527031	0.000304735
0.092883	0.00512184	0.00030767
0.093251	0.00505588	0.000311108
0.093619	0.00507256	0.000313933
0.093987	0.00502965	0.000314394
0.094354	0.00496636	0.000313518
0.094722	0.00485738	0.000308143
0.09509	0.00480927	0.00030392
0.095458	0.00474152	0.000298529
0.095826	0.00469607	0.000300094
0.096194	0.0046422	0.000296399
0.096562	0.00459774	0.000296779
0.096929	0.0045049	0.000297976
0.097297	0.00443704	0.00029557
0.097665	0.00439905	0.000296306
0.098033	0.00433266	0.000298266
0.098401	0.00432411	0.000293911
0.098769	0.00425149	0.000291732
0.099136	0.00412189	0.000292461
0.099504	0.00407748	0.000284846
0.099872	0.00401999	0.00027937
0.10024	0.00396577	0.000281896
0.10061	0.00395172	0.000286366
0.10098	0.00391438	0.000286035
0.10134	0.00383937	0.000291389
0.10171	0.00380008	0.000295264
0.10208	0.00379281	0.000301183
0.10245	0.0037216	0.000301888
0.10281	0.00359011	0.000302734
0.10318	0.00360227	0.000299084
0.10355	0.0034941	0.000297176
0.10392	0.00345746	0.000290927
0.10429	0.00339648	0.000287101
0.10465	0.00336347	0.000284933
0.10502	0.00332894	0.000281811
0.10539	0.0032964	0.000281279
0.10576	0.00320025	0.00027948
0.10613	0.00317688	0.000279696
0.10649	0.00308345	0.000281161
0.10686	0.00304628	0.000283209
0.10723	0.00298139	0.000282779
0.1076	0.00294522	0.000283247
0.10796	0.00290136	0.000288711
0.10833	0.00286368	0.000291861
0.1087	0.00283791	0.00029173
0.10907	0.00277046	0.000292717
0.10944	0.00273427	0.000294692
0.1098	0.00273454	0.00028831
0.11017	0.00269857	0.000284831
0.11054	0.00263887	0.000285856
0.11091	0.00257434	0.000284884
0.11128	0.00252079	0.00028308
0.11164	0.00247834	0.000286035
0.11201	0.00246685	0.000282936
0.11238	0.00246273	0.000281655
0.11275	0.00240115	0.000283287
0.11311	0.00236358	0.000283902
0.11348	0.00233832	0.000282732
0.11385	0.00232477	0.000285801
0.11422	0.00224737	0.00028582
0.11459	0.00213847	0.000281466
0.11495	0.00206927	0.000281167
0.11532	0.00205432	0.000283488
0.11569	0.00205073	0.000286032
0.11606	0.00202627	0.000289666
0.11643	0.00198296	0.00029325
0.11679	0.00196866	0.000294616
0.11716	0.00193706	0.000292401
0.11753	0.00193615	0.000289484
0.1179	0.00188068	0.000286881
0.11826	0.00184552	0.000286537
0.11863	0.00181124	0.000283593
0.119	0.00177552	0.000281517
0.11937	0.00170263	0.000280795
0.11974	0.00170164	0.000279966
0.1201	0.00171792	0.000277293
0.12047	0.00167973	0.000279878
0.12084	0.0016005	0.000282526
0.12121	0.00159975	0.000282651
0.12157	0.00156312	0.000281014
0.12194	0.00156822	0.000285
0.12231	0.00154152	0.000287291
0.12268	0.00144605	0.00029075
0.12305	0.00147841	0.000296651
0.12341	0.00150999	0.000299279
0.12378	0.00145765	0.00029592
0.12415	0.00142925	0.00029025
0.12452	0.00138338	0.000284348
0.12489	0.00136808	0.000276547
0.12525	0.00130392	0.000271651
0.12562	0.00129234	0.000271261
0.12599	0.00128677	0.000276231
0.12636	0.00126832	0.000282652
0.12672	0.0012261	0.000287019
0.12709	0.00117961	0.000288764
0.12746	0.00123151	0.000291373
0.12783	0.00121508	0.000287913
0.1282	0.00115388	0.000286186
0.12856	0.00104083	0.000283199
0.12893	0.000984232	0.000283149
0.1293	0.00106963	0.000280203
0.12967	0.00106497	0.00027958
0.13004	0.00103745	0.000277399
0.1304	0.000995416	0.000282906
0.13077	0.000982027	0.000284209
0.13114	0.000935242	0.000282638
0.13151	0.000941201	0.000281227
0.13187	0.000977675	0.000278403
0.13224	0.000904743	0.000270753
0.13261	0.000907275	0.000267782
0.13298	0.000914695	0.000272118
0.13335	0.00093524	0.000274398
0.13371	0.000897541	0.000276879
0.13408	0.000836043	0.000279238
0.13445	0.000818253	0.000281676
0.13482	0.000929362	0.00028017
0.13518	0.000901324	0.000282065
0.13555	0.000851587	0.000282149
0.13592	0.000823859	0.000286493
0.13629	0.000816053	0.000291999
0.13666	0.000826981	0.000291531
0.13702	0.000771322	0.000288255
0.13739	0.000769176	0.000283782
0.13776	0.000736348	0.000278072
0.13813	0.000710331	0.000269709
0.1385	0.000729184	0.000269047
0.13886	0.000712438	0.000267086
0.13923	0.000768759	0.000267927
0.1396	0.000751667	0.000266377
0.13997	0.000725168	0.000264903
0.14033	0.00068961	0.000264612
0.1407	0.000648922	0.000268504
0.14107	0.000679409	0.000268899
0.14144	0.000672175	0.000268213
0.14181	0.000652371	0.000270518
0.14217	0.000627366	0.00027265
0.14254	0.000608719	0.000273911
0.14291	0.000543786	0.000272653
0.14328	0.000568972	0.000271703
0.14364	0.000609111	0.000269556
0.14401	0.000597724	0.000270548
0.14438	0.000565225	0.000268299
0.14475	0.000612597	0.000269114
0.14512	0.00063313	0.000269975
0.14548	0.000581262	0.00027075
0.14585	0.000530895	0.000267137
0.14622	0.000538127	0.000268014
0.14659	0.000555154	0.000269844
0.14696	0.000566112	0.000275206
0.14732	0.000522795	0.000279488
0.14769	0.000480009	0.000279021
0.14806	0.000480619	0.000277913
0.14843	0.000515956	0.000276999
0.14879	0.000498627	0.00027143
0.14916	0.000521108	0.000267021
0.14953	0.000505305	0.000268205
0.1499	0.00048779	0.000267826
0.15027	0.000473815	0.000265166
0.15063	0.000481384	0.000266091
0.151	0.000508044	0.000266812
0.15137	0.0005257	0.000266292
0.15174	0.000542044	0.00026433
0.15211	0.000589479	0.000264618
0.15247	0.000509786	0.00026421
0.15284	0.000482318	0.000263571
0.15321	0.000458962	0.000265762
0.15358	0.000477105	0.000271392
0.15394	0.000448967	0.000272148
0.15431	0.000436612	0.000271851
0.15468	0.000467135	0.000273026
0.15505	0.000473765	0.000273518
0.15542	0.000484541	0.000269491
0.15578	0.000438107	0.000268813
0.15615	0.000427796	0.000268788
0.15652	0.000454129	0.000270837
0.15689	0.00050221	0.000268295
0.15725	0.000427053	0.000268488
0.15762	0.00039675	0.000269837
0.15799	0.000434347	0.000270385
0.15836	0.00043009	0.000268288
0.15873	0.000420469	0.000267601
0.15909	0.000459812	0.000268373
0.15946	0.000480631	0.000269688
0.15983	0.00045797	0.000270704
0.1602	0.000440396	0.000271499
0.16057	0.000449062	0.000272738
0.16093	0.000431472	0.000270773
0.1613	0.000449506	0.000268595
0.16167	0.000458613	0.000267925
0.16204	0.000406972	0.000265456
0.1624	0.000424469	0.000264024
0.16277	0.000480624	0.000265308
0.16314	0.000445771	0.000264848
0.16351	0.000377482	0.000265461
0.16388	0.000397157	0.000268691
0.16424	0.000383221	0.000268995
0.16461	0.000410323	0.000268982
0.16498	0.000382084	0.000272323
0.16535	0.000383364	0.000273133
0.16571	0.000422803	0.000272491
0.16608	0.00043373	0.000273708
0.16645	0.000470134	0.000275609
0.16682	0.000419608	0.000274372
0.16719	0.000378405	0.000272189
0.16755	0.000361546	0.000269669
0.16792	0.000363435	0.000269239
0.16829	0.000372563	0.000267056
0.16866	0.000382877	0.000267771
0.16902	0.000412562	0.000268554
0.16939	0.00038391	0.000269111
0.16976	0.00039574	0.000268363
0.17013	0.000331621	0.000267669
0.1705	0.000315587	0.00026556
0.17086	0.000321916	0.000266331
0.17123	0.000333068	0.000266622
0.1716	0.000382044	0.00026648
0.17197	0.00036019	0.000269386
0.17234	0.000352044	0.000270213
0.1727	0.000349763	0.000269889
0.17307	0.000359111	0.000271187
0.17344	0.000326932	0.000271553
0.17381	0.000321868	0.00026683
0.17417	0.000325291	0.00026485
0.17454	0.000314189	0.000262707
0.17491	0.000305437	0.00026012
0.17528	0.000330411	0.000259925
0.17565	0.000332661	0.000262618
0.17601	0.000385635	0.000264308
0.17638	0.000351504	0.000266042
0.17675	0.000341412	0.000268127
0.17712	0.000348956	0.000299483
0.17748	0.000373602	0.00037791
0.17785	0.000435301	0.000378742
0.17822	0.000525511	0.000378572
0.17859	0.000348982	0.00037734
0.17896	0.000339806	0.000352602
0.17932	0.000291747	0.00026514
0.17969	0.000317656	0.000263938
0.18006	0.000343826	0.000266214
0.18043	0.000356143	0.00026933
0.1808	0.000374461	0.000269297
0.18116	0.000338596	0.000269509
0.18153	0.000328993	0.000268643
0.1819	0.000319792	0.000266283
0.18227	0.000296327	0.000263768
0.18263	0.000306984	0.000272158
0.183	0.000316711	0.000275589
0.18337	0.00034627	0.000277688
0.18374	0.000316451	0.000277879
0.18411	0.000332943	0.000277869
0.18447	0.000340642	0.000269038
0.18484	0.000354377	0.000265306
0.18521	0.000351762	0.000263268
0.18558	0.000348917	0.000263172
0.18594	0.000289368	0.000264012
0.18631	0.000305802	0.000264426
0.18668	0.000325025	0.000264316
0.18705	0.000308205	0.000262805
0.18742	0.000317048	0.000260635
0.18778	0.000301918	0.00026098
0.18815	0.00029737	0.000262791
0.18852	0.000312427	0.000264475
0.18889	0.000316454	0.000265132
0.18925	0.000321035	0.000267972
0.18962	0.000330477	0.000267198
0.18999	0.000339919	0.000266709
0.19036	0.000307245	0.000267091
0.19073	0.000296714	0.000268701
0.19109	0.000301039	0.000268582
0.19146	0.000307493	0.000269042
0.19183	0.000282235	0.000267387
0.1922	0.000318834	0.000265239
0.19257	0.000313912	0.000264145
0.19293	0.00032113	0.000262613
0.1933	0.000306807	0.000260812
0.19367	0.00031912	0.000261146
0.19404	0.000309551	0.000262043
0.1944	0.000320645	0.000265716
0.19477	0.000284824	0.00026853
0.19514	0.000286769	0.000272496
0.19551	0.000287833	0.000275221
0.19588	0.000275173	0.00027634
0.19624	0.000296837	0.000275951
0.19661	0.000350833	0.000275074
0.19698	0.000330508	0.000277138
0.19735	0.000254182	0.000278782
0.19771	0.000308829	0.000280244
0.19808	0.000347714	0.000278129
0.19845	0.000317455	0.000276735
0.19882	0.000326962	0.000271902
0.19919	0.000323191	0.000268613
0.19955	0.000290415	0.000266043
0.19992	0.000345903	0.000266169
0.20029	0.000360244	0.000264792
0.20066	0.00032075	0.000264467
0.20102	0.000305624	0.00026534
0.20139	0.000315695	0.000266879
0.20176	0.000317998	0.000267698
0.20213	0.000311144	0.000269894
0.2025	0.000311615	0.00027096
0.20286	0.000308657	0.000270313
0.20323	0.000275987	0.000269198
0.2036	0.000283245	0.000267194
0.20397	0.000326505	0.000267286
0.20434	0.000323912	0.000265813
0.2047	0.000310985	0.000263948
0.20507	0.000281809	0.000263048
0.20544	0.000304851	0.000263602
0.20581	0.000299453	0.000261485
0.20617	0.000286238	0.000262973
0.20654	0.000297199	0.000266371
0.20691	0.000273214	0.000266826
0.20728	0.000278278	0.000265605
0.20765	0.00029496	0.000266583
0.20801	0.000308424	0.000266053
0.20838	0.000328817	0.000262814
0.20875	0.00032813	0.00026612
0.20912	0.000367435	0.000267461
0.20948	0.000360484	0.000268921
0.20985	0.000318816	0.000271496
0.21022	0.000312743	0.000276576
0.21059	0.000327681	0.000275849
0.21096	0.000348053	0.000276671
0.21132	0.000266293	0.0002759
0.21169	0.000280772	0.000275135
0.21206	0.000285199	0.000271107
0.21243	0.000295034	0.00026818
0.21279	0.000333267	0.000268212
0.21316	0.000321669	0.000267264
0.21353	0.000307939	0.000264254
0.2139	0.000317979	0.000263538
0.21427	0.000320157	0.000263113
0.21463	0.000315503	0.000261768
0.215	0.000284387	0.000271256
0.21537	0.000270544	0.000246027
0.21574	0.000306845	0.000322189
0.21596	0.000310491	0.000355771
0.2161	0.000434229	0.000359388
0.21647	0.000425329	0.000354651
0.21684	0.000288716	0.000373513
0.21721	0.000307576	0.000310165
0.21758	0.000269711	0.000271217
0.21794	0.000256158	0.00026693
0.21831	0.000248309	0.000264888
0.21868	0.000302451	0.000237672
0.21905	0.00030298	0.000237692
0.2193	0.000306504	0.00023822
0.21941	0.000292289	0.000237898
0.21978	0.000268319	0.000236078
0.22015	0.000260757	0.000262924
0.22052	0.000279327	0.000263655
0.22089	0.000306175	0.000263755
0.22125	0.000337681	0.000263674
0.22162	0.000313034	0.000265362
0.22199	0.000266507	0.000238602
0.22236	0.000261321	0.000240523
0.22265	0.000310782	0.000243014
0.22273	0.000259248	0.00024399
0.22309	0.000246153	0.000243116
0.22346	0.000267191	0.000268872
0.22383	0.000293337	0.000266813
0.2242	0.000302746	0.000263541
0.22456	0.000312348	0.000261404
0.22493	0.000325738	0.000259954
0.2253	0.000342887	0.000233351
0.22567	0.000332487	0.000232565
0.226	0.000299817	0.000233049
0.22604	0.000295771	0.000233986
0.2264	0.00027035	0.000236262
0.22677	0.00029662	0.00026492
0.22714	0.000336522	0.000266803
0.22751	0.000347563	0.000267361
0.22787	0.000346785	0.000267709
0.22824	0.000351443	0.000268365
0.22861	0.000396563	0.000245766
0.22898	0.000409444	0.000244908
0.22935	0.000300399	0.000244131
0.22971	0.000274894	0.000245783
0.23008	0.000275181	0.000248433
0.23045	0.000281417	0.000274261
0.23082	0.00027605	0.000274432
0.23118	0.000291511	0.000274108
0.23155	0.000292073	0.000273931
0.23192	0.000338116	0.00026932
0.23229	0.000349832	0.000237185
0.23266	0.000339112	0.000240288
0.23269	0.000306209	0.000242014
0.23302	0.000328777	0.000242059
0.23339	0.000281799	0.000248143
0.23376	0.000285795	0.000275415
0.23413	0.00028281	0.00027151
0.23449	0.000315251	0.000244783
0.23486	0.000288609	0.00021355
0.23604	0.000305081	0.000171818
0.23939	0.00029462	0.000123387
0.24274	0.000291105	4.56256e-05
0.24609	0.00029477	4.53804e-05
0.24943	0.000292395	4.50805e-05
0.25278	0.000288613	4.60256e-05
0.25613	0.00028634	4.54484e-05
0.25948	0.00028688	4.45199e-05
0.26282	0.000282928	4.43503e-05
0.26617	0.000283635	4.6023e-05
0.26952	0.000280898	4.74919e-05
0.27287	0.000276615	4.87299e-05
0.27621	0.000274004	4.94468e-05
0.27956	0.000266046	4.97132e-05
0.28291	0.000259485	4.80913e-05
0.28626	0.000257157	4.5583e-05
0.2896	0.000254057	4.442e-05
0.29295	0.000248763	4.42581e-05
0.2963	0.000240817	4.41582e-05
0.29965	0.000236645	4.43032e-05
0.30299	0.00022687	4.45973e-05
0.30634	0.000219312	4.63091e-05
0.30969	0.000196987	4.62617e-05
0.31303	0.000190497	4.6118e-05
0.31638	0.000196157	4.74285e-05
0.31973	0.000189925	4.81912e-05
0.32308	0.000174414	4.7202e-05
0.32642	0.000174454	4.76364e-05
0.32977	0.000173892	4.76378e-05
0.33312	0.000164937	4.65303e-05
0.33646	0.000167538	4.67381e-05
0.33981	0.000166215	4.73489e-05
0.34316	0.000164449	4.66962e-05
0.34651	0.000166287	4.68332e-05
0.34985	0.000170785	4.699e-05
0.3532	0.000169005	4.60249e-05
0.35655	0.000165775	4.60583e-05
0.35989	0.000166375	4.70863e-05
0.36324	0.00016516	4.81491e-05
0.36659	0.000170061	4.84901e-05
0.36993	0.000175015	4.93562e-05
0.37328	0.000179509	4.88637e-05
0.37663	0.000172056	4.80164e-05
0.37997	0.000171765	4.78248e-05
0.38332	0.00017449	4.8702e-05
0.38667	0.000178889	4.93921e-05
0.39001	0.000190568	5.03429e-05
0.39336	0.000194133	5.16538e-05
0.39671	0.000191241	5.25009e-05
0.40005	0.0001898	5.20333e-05
0.4034	0.000188302	5.12827e-05
0.40675	0.000180315	5.0281e-05
0.41009	0.00017599	5.0676e-05
0.41344	0.000174543	4.91987e-05
0.41679	0.000187032	4.97788e-05
0.42013	0.000201689	4.92056e-05
0.42348	0.000202643	4.98907e-05
0.42682	0.000204263	4.90694e-05
0.43017	0.000197498	4.9578e-05
0.43352	0.000206272	4.84511e-05
0.43686	0.000215054	4.89603e-05
0.44021	0.000215951	4.7743e-05
0.44356	0.000217166	4.69897e-05
0.4469	0.000223281	4.63116e-05
0.45025	0.000230075	4.61409e-05
0.45359	0.000234195	4.54884e-05
0.45694	0.000243803	4.53349e-05
0.46029	0.000246256	4.51704e-05
0.46363	0.000236765	4.72116e-05
0.46698	0.000235257	4.75064e-05
0.47032	0.000238041	4.77479e-05
0.47367	0.000237993	4.78483e-05
0.47701	0.000234557	4.76663e-05
0.48036	0.00022856	4.56772e-05
0.48371	0.000218182	4.71133e-05
0.48705	0.000211197	4.71538e-05
0.4904	0.000212979	4.88538e-05
0.49374	0.000227486	5.04773e-05
0.49709	0.000237169	5.20988e-05
0.50043	0.000236064	5.25329e-05
0.50378	0.000224959	5.26153e-05
0.50713	0.000220306	5.12323e-05
0.51047	0.000219881	5.09927e-05
0.51382	0.000225723	5.05664e-05
0.51716	0.000226939	5.00445e-05
0.52051	0.000221001	5.12457e-05
0.52385	0.00022363	5.28203e-05
0.5272	0.000231922	5.20678e-05
0.53054	0.000232049	5.14299e-05
0.53389	0.000226729	5.06092e-05
0.53723	0.000224294	5.08248e-05
0.54058	0.000213809	5.06019e-05
0.54392	0.000218637	5.19494e-05
0.54727	0.000223374	5.30607e-05
0.55061	0.000223452	5.29432e-05
0.55396	0.000220694	5.32962e-05
0.5573	0.000224976	5.43424e-05
0.56065	0.000222442	5.53059e-05
0.56399	0.000222299	5.58603e-05
0.56734	0.000221967	5.76201e-05
0.57068	0.000225687	5.80512e-05
0.57403	0.000236421	5.7836e-05
0.57737	0.000241884	5.7506e-05
0.58071	0.000231121	5.7851e-05
0.58406	0.00022703	5.83965e-05
0.5874	0.000229544	5.87411e-05
0.59075	0.000227897	5.88604e-05
0.59409	0.00021675	5.85439e-05
0.59744	0.000217383	5.81364e-05
0.60078	0.000224516	5.80196e-05
0.60413	0.000226077	5.87051e-05
0.60747	0.00022559	5.79428e-05
0.61081	0.000226222	5.86327e-05
0.61416	0.000222968	5.77764e-05
0.6175	0.000220992	5.78792e-05
0.62085	0.000209855	5.73196e-05
0.62419	0.000206362	5.85014e-05
0.62753	0.000205098	5.83493e-05
0.63088	0.000208897	5.95512e-05
0.63422	0.000209531	5.96956e-05
0.63756	0.000213102	5.79252e-05
0.64091	0.000214065	5.78405e-05
0.64425	0.000208052	5.81553e-05
0.6476	0.000206574	5.66016e-05
0.65094	0.000203199	5.47778e-05
0.65428	0.00019767	5.57256e-05
0.65763	0.000190541	5.66086e-05
0.66097	0.000193797	5.70599e-05
0.66431	0.000201975	5.73844e-05
0.66766	0.000198172	5.96e-05
0.671	0.000187364	6.05828e-05
0.67434	0.000189933	6.02177e-05
0.67769	0.000190841	6.02061e-05
0.68103	0.000193367	6.19558e-05
0.68437	0.000193507	6.14626e-05
0.68772	0.000194922	6.16769e-05
0.69106	0.000191664	6.03247e-05
0.6944	0.000182532	6.0761e-05
0.69774	0.000168184	6.13077e-05
0.70109	0.000180361	6.02218e-05
0.70443	0.000184447	6.07586e-05
0.70777	0.000172761	6.31612e-05
0.71111	0.000169842	6.40472e-05
0.71446	0.000167931	6.27273e-05
0.7178	0.000168571	6.27803e-05
0.72114	0.000160278	6.07866e-05
0.72448	0.000158369	6.02147e-05
0.72783	0.000162893	5.92549e-05
0.73117	0.000160683	6.08908e-05
0.73451	0.000157162	6.3138e-05
0.73785	0.00015787	6.56049e-05
0.7412	0.000160286	6.59601e-05
0.74454	0.000156419	6.62435e-05
0.74788	0.000156767	6.65491e-05
0.75122	0.000161029	6.71241e-05
0.75456	0.000153912	6.55903e-05
0.75791	0.000143892	6.55004e-05
0.76125	0.000127943	6.56308e-05
0.76459	0.000140521	6.55553e-05
0.76793	0.000145775	6.48566e-05
0.77127	0.000144421	6.65148e-05
0.77461	0.000146399	6.72528e-05
0.77796	0.000148494	6.58018e-05
0.7813	0.000139593	6.64292e-05
0.78464	0.000126538	6.68416e-05
0.78798	0.000136121	6.7069e-05
0.79132	0.000143368	6.72967e-05
0.79466	0.000147282	6.94564e-05
0.798	0.000144162	6.75426e-05
0.80134	0.000146378	6.81793e-05
0.80469	0.000132882	6.65851e-05
0.80803	0.00013285	6.45409e-05
0.81137	0.000116513	6.45968e-05
0.81471	0.000108629	6.66711e-05
0.81805	0.000129656	6.66776e-05
0.82139	0.00012891	6.88697e-05
0.82473	0.000128059	7.09731e-05
0.82807	0.00012849	6.90306e-05
0.83141	0.000128762	6.71205e-05
0.83475	0.000116648	6.50832e-05
0.83809	0.000108424	6.50209e-05
0.84143	0.00010709	6.50619e-05
0.84477	0.000114962	6.72002e-05
0.84811	0.000119836	6.92144e-05
0.85145	0.000121545	7.08914e-05
0.85479	0.000122811	6.9202e-05
0.85813	0.000121307	6.91357e-05
0.86147	0.000106091	6.94993e-05
0.86481	0.000113292	7.0011e-05
0.86815	0.0001184	7.08425e-05
0.87149	0.000114503	7.32354e-05
0.87483	0.000115489	7.20765e-05
0.87817	0.000118158	7.05133e-05
0.88151	0.000110618	6.87626e-05
0.88485	0.000106671	6.67197e-05
0.88819	0.000110776	6.71088e-05
0.89153	0.000108827	6.93802e-05
0.89487	0.00010721	6.96435e-05
0.89821	0.000108151	7.20219e-05
0.90155	0.00010444	7.45436e-05
0.90489	0.000115386	7.47515e-05
0.90823	0.000108222	7.52122e-05
0.91157	0.000105178	7.73537e-05
0.9149	0.000106739	7.74171e-05
0.91824	0.000107513	7.72096e-05
0.92158	0.00011285	7.70795e-05
0.92492	0.000111682	7.69614e-05
0.92826	0.000106292	7.70777e-05
0.9316	0.000108187	7.77163e-05
0.93494	0.000108248	7.87974e-05
0.93827	0.000107807	7.97589e-05
0.94161	0.000111716	8.02495e-05
0.94495	0.000113517	8.05838e-05
0.94829	0.000110805	8.05978e-05
0.95163	0.000105658	8.03775e-05
0.95497	0.000102614	8.0476e-05
0.9583	0.000102947	8.09528e-05
0.96164	0.000106234	8.12558e-05
0.96498	0.000108249	7.93973e-05
0.96832	0.000110925	7.75062e-05
0.97165	0.000106508	7.52355e-05
0.97499	0.000100144	7.30246e-05
0.97833	0.000104936	7.09817e-05
0.98167	0.000108449	7.1381e-05
0.985	0.000115834	7.15662e-05
0.98834	0.000111249	7.38696e-05
0.99168	0.000107491	7.59373e-05
0.99502	0.000112889	7.61885e-05
0.99835	0.000115418	7.87488e-05
1.0017	0.000114127	8.13846e-05
1.005	0.000120261	8.21036e-05
1.0084	0.000120228	8.06546e-05
1.0117	0.000117867	8.11364e-05
1.015	0.00010801	8.20269e-05
1.0184	0.000103927	8.03244e-05
1.0217	0.000114719	7.83631e-05
1.025	0.000102217	8.14566e-05
1.0284	0.000104246	8.18775e-05
1.0317	0.000121252	7.97074e-05
1.0351	0.000103811	8.00212e-05
1.0384	0.000106674	8.02308e-05
1.0417	0.000117188	7.76659e-05
1.0451	0.000117993	8.04389e-05
1.0484	0.000115578	8.33405e-05
1.0517	0.000122052	8.59951e-05
1.0551	0.000113821	8.84299e-05
1.0584	0.000113151	9.08244e-05
1.0617	0.000122908	8.89466e-05
1.0651	0.000126775	8.68703e-05
1.0684	0.000115607	8.72858e-05
1.0717	0.000116581	8.79475e-05
1.0751	0.000125882	8.88872e-05
1.0784	0.000125212	9.16185e-05
1.0818	0.000124214	9.40901e-05
1.0851	0.000122594	9.43219e-05
1.0884	0.000124254	9.48432e-05
1.0918	0.000129467	9.52747e-05
1.0951	0.000133633	9.5548e-05
1.0984	0.000132742	9.5554e-05
1.1018	0.0001313	9.39468e-05
1.1051	0.000134228	9.222e-05
1.1084	0.000128908	9.03336e-05
1.1118	0.000124689	9.07534e-05
1.1151	0.000125068	9.1762e-05
1.1184	0.000138667	9.44828e-05
1.1218	0.000142797	9.70616e-05
1.1251	0.000143469	9.95982e-05
1.1284	0.000141682	0.000100044
1.1318	0.000140142	0.000100427
1.1351	0.000137872	0.000101015
1.1384	0.000144267	0.0001018
1.1418	0.000148829	0.000102655
1.1451	0.000150957	0.000103281
1.1484	0.000155531	0.00010371
1.1518	0.000154714	0.000104273
1.1551	0.000152168	0.000104865
1.1584	0.000156074	0.000104995
1.1618	0.000156767	0.000105584
1.1651	0.000157788	0.000106402
1.1684	0.000157754	0.000106675
1.1718	0.000164494	0.000106752
1.1751	0.000164186	0.000107517
1.1784	0.000162604	0.000108358
1.1818	0.000161299	0.000108893
1.1851	0.000164394	0.000107687
1.1884	0.000165646	0.000108509
1.1918	0.000158125	0.000108875
1.1951	0.000165037	0.000109166
1.1984	0.000164294	0.000109672
1.2018	0.000172107	0.000112054
1.2051	0.000180975	0.000112658
1.2084	0.000179947	0.000113312
1.2118	0.000178047	0.000113877
1.2151	0.000178426	0.000114585
1.2184	0.000176799	0.000115575
1.2218	0.000169905	0.000116607
1.2251	0.000169198	0.000117542
1.2284	0.000179182	0.000118328
1.2317	0.000187163	0.000119024
1.2351	0.000186475	0.000117738
1.2384	0.000180864	0.000118259
1.2417	0.000173152	0.000118593
1.2451	0.000177866	0.000119032
1.2484	0.000180256	0.000117875
1.2517	0.000181256	0.000120094
1.2551	0.000177828	0.000120031
1.2584	0.000191213	0.000120419
1.2617	0.000188132	0.000120943
1.2651	0.000189384	0.000123271
1.2684	0.000186975	0.000124205
1.2717	0.000181388	0.000125425
1.275	0.000189734	0.000126711
1.2784	0.000195921	0.00012796
1.2817	0.000195499	0.000127121
1.285	0.000192759	0.000126286
1.2884	0.000199832	0.000126809
1.2917	0.000205255	0.000127115
1.295	0.000199912	0.000127612
1.2983	0.000191391	0.000130317
1.3017	0.000189874	0.000131392
1.305	0.000187261	0.000132575
1.3083	0.000207236	0.000134166
1.3117	0.000199153	0.000135581
1.315	0.000201144	0.000136386
1.3183	0.000202181	0.000136956
1.3217	0.00019924	0.00013793
1.325	0.000202582	0.000138621
1.3283	0.000192702	0.000139424
1.3316	0.000194708	0.000138925
1.335	0.00020482	0.000141545
1.3383	0.000208252	0.000142736
1.3416	0.000192709	0.0001422
1.3449	0.000196449	0.000143377
1.3483	0.000212191	0.000144279
1.3516	0.00020223	0.00014401
1.3549	0.000201025	0.000143215
1.3583	0.00021603	0.000144321
1.3616	0.000216674	0.000143756
1.3649	0.000215917	0.000146352
1.3682	0.000218844	0.000148627
1.3716	0.000207304	0.000149555
1.3749	0.000204524	0.000152314
1.3782	0.000205052	0.000154823
1.3815	0.000201001	0.000155889
1.3849	0.000198162	0.000155716
1.3882	0.000196656	0.000158681
1.3915	0.000211299	0.000159781
1.3949	0.000188103	0.000160783
1.3982	0.000188533	0.000160244
1.4015	0.000181258	0.000160992
1.4048	0.000185103	0.000160044
1.4082	0.000196684	0.000160988
1.4115	0.000200258	0.000162294
1.4148	0.000193613	0.000165117
1.4181	0.000202863	0.00016628
1.4215	0.000203333	0.0001678
1.4248	0.000208692	0.000168608
1.4281	0.000214364	0.000169356
1.4314	0.000178116	0.000168706
1.4348	0.000168348	0.00016967
1.4381	0.000179817	0.00017193
1.4414	0.000188802	0.000173467
1.4447	0.000187764	0.000174938
1.4481	0.000186379	0.000177591
1.4514	0.00018121	0.000180081
1.4547	0.000175267	0.000180982
1.458	0.00017478	0.000181715
1.4614	0.000179182	0.000182939
1.4647	0.000185031	0.0001846
1.468	0.000188955	0.000186014
1.4713	0.000180147	0.000187384
1.4747	0.000174353	0.000188713
1.478	0.000172619	0.000189673
1.4813	0.000166649	0.000190657
1.4846	0.000162399	0.00019228
1.4879	0.000165046	0.00019412
1.4913	0.000160647	0.000195738
1.4946	0.000166828	0.00019723
1.4979	0.000174222	0.000198356
1.5012	0.000168171	0.000199333
1.5046	0.000162573	0.000200451
1.5079	0.000159686	0.000201479
1.5112	0.000157538	0.000202734
1.5145	0.000156895	0.000204354
1.5178	0.000154268	0.000205967
1.5212	0.000145218	0.000207532
1.5245	0.000136133	0.000209295
1.5278	0.000139435	0.00021099
1.5311	0.000151723	0.000212603
1.5345	0.000153096	0.000214379
1.5378	0.000149434	0.000216132
1.5411	0.000150109	0.000218352
1.5444	0.000151064	0.000220795
1.5477	0.00013998	0.000223028
1.5511	0.000136003	0.00022442
1.5544	0.000135662	0.000225526
1.5577	0.000125807	0.000226289
1.561	0.000119713	0.000227082
1.5643	0.000115608	0.000228556
1.5677	0.000117193	0.000230516
1.571	0.000117656	0.000232646
1.5743	0.000115936	0.000234907
1.5776	0.000116415	0.000237539
1.5809	0.000111871	0.000239836
1.5843	0.00010846	0.000242279
1.5876	8.84049e-05	0.000244439
1.5909	8.11526e-05	0.000246016
1.5942	8.83192e-05	0.000246957
1.5975	9.71425e-05	0.000248139
1.6009	9.3166e-05	0.000249498
1.6042	8.08884e-05	0.000251401
1.6075	7.7533e-05	0.000254423
1.6108	7.8641e-05	0.000257864
1.6141	7.75064e-05	0.000260718
1.6175	7.7509e-05	0.000262961
1.6208	8.30463e-05	0.000264946
1.6241	7.74752e-05	0.000266295
1.6274	7.85663e-05	0.000267231
1.6307	7.91056e-05	0.000268881
1.6341	8.41031e-05	0.000263403
1.6374	7.91113e-05	0.000258043
1.6407	8.63512e-05	0.000252526
1.644	8.3599e-05	0.000255661
1.6473	8.30619e-05	0.000258211
1.6506	6.86774e-05	0.000259557
1.654	6.75947e-05	0.000269581
1.6573	7.97651e-05	0.0002798
1.6606	5.36618e-05	0.000282041
1.6639	5.1489e-05	0.000275112
1.6672	4.43473e-05	0.000276247
1.6705	7.59502e-05	0.000279128
1.6739	6.7612e-05	0.000281579
1.6772	5.48763e-05	0.000284173
1.6805	4.82076e-05	0.000284937
1.6838	3.5987e-05	0.000285915
1.6871	5.10003e-05	0.000276829
1.6904	6.04377e-05	0.000267239
1.6938	6.04484e-05	0.000270182
1.6971	5.71538e-05	0.000284252
1.7004	3.4454e-05	0.000285975
1.7037	2.28068e-05	0.000287628
1.707	8.21747e-05	0.000289235
1.7103	8.7766e-05	0.000278707
1.7136	8.61604e-05	0.000281922
1.717	8.45528e-05	0.000283298
1.7203	1.52713e-05	0.000298252
1.7236	7.80169e-05	0.000312831
1.7269	1.86593e-05	0.000327
1.7302	1.08934e-05	0.000315648
1.7335	-7.24656e-07	0.000316545
1.7368	2.87848e-05	0.000318772
1.7402	3.83357e-05	0.000307253
1.7435	9.53771e-06	0.000294773
1.7468	8.2273e-05	0.000312395
1.7501	8.28642e-05	0.000314062
1.7534	-3.64729e-06	0.000317836
1.7567	6.7424e-05	0.000334968
1.76	-1.18407e-05	0.000336316
1.7634	-7.90929e-06	0.000338438
1.7667	7.3078e-05	0.000354495
1.77	-1.28968e-05	0.000356567
1.7733	-1.45393e-05	0.000342283
1.7766	-2.11956e-05	0.000343462
1.7799	1.10234e-05	0.000329472
1.7832	7.37412e-05	0.000314724
1.7865	6.65114e-05	0.000317634
1.7899	5.81964e-05	0.000337892
1.7932	-1.16649e-05	0.000338785
1.7965	-2.00092e-05	0.000339649
1.7998	5.76488e-05	0.000340737
1.8031	4.98719e-05	0.000324988
1.8064	5.26558e-05	0.000307517
1.8097	4.04609e-05	0.000328595
1.813	4.70839e-05	0.000330482
1.8163	-4.72274e-05	0.000350274
1.8197	4.20716e-05	0.000368413
1.823	-2.89711e-05	0.000368894
1.8263	-2.39999e-05	0.000352488
1.8296	5.41247e-05	0.000353398
1.8329	4.62032e-05	0.000336213
1.8362	2.16996e-05	0.000317554
1.8395	2.60841e-05	0.000318804
1.8428	5.59806e-05	0.000320105
1.8461	5.47818e-05	0.000320067
1.8494	4.13357e-05	0.000340614
1.8528	-1.64807e-05	0.000360155
1.8561	-3.87573e-05	0.000378238
1.8594	-3.49791e-05	0.000394712
1.8627	-3.12454e-05	0.000411004
1.866	-2.9764e-05	0.000410635
1.8693	-3.76593e-05	0.000395412
1.8726	-3.83744e-05	0.000379949
1.8759	3.74504e-05	0.000363684
1.8792	3.89042e-05	0.000346831
1.8825	-1.62864e-05	0.000329293
1.8858	-1.81164e-05	0.000346664
1.8892	-2.04562e-05	0.000346403
1.8925	-4.62134e-05	0.000347048
1.8958	1.27994e-06	0.000362669
1.8991	7.18182e-06	0.000363617
1.9024	-3.19059e-05	0.000348472
1.9057	4.71998e-05	0.000349989
1.909	4.74088e-05	0.000364816
1.9123	5.15985e-05	0.000364395
1.9156	-2.63633e-05	0.000377228
1.9189	-2.88095e-05	0.000389654
1.9222	-2.85371e-05	0.000401982
1.9255	-3.11438e-05	0.000402315
1.9288	-2.59813e-05	0.000402004
1.9321	-1.68524e-05	0.000400884
1.9354	-1.76563e-05	0.000398907
1.9387	-1.41401e-05	0.000396541
1.9421	-1.2308e-05	0.000393809
1.9454	-1.32239e-05	0.000391461
1.9487	-2.19864e-05	0.000389837
1.952	-1.07917e-05	0.000388918
1.9553	4.87912e-06	0.000388397
1.9586	1.44042e-05	0.00038784
1.9619	1.88877e-05	0.000387187
1.9652	9.5446e-06	0.00038601
1.9685	1.1453e-05	0.000384457
1.9718	2.27503e-05	0.000382592
1.9751	2.60626e-05	0.000380926
1.9784	1.61128e-05	0.000379713
1.9817	1.50554e-05	0.000371916
1.985	1.72699e-05	0.000370938
1.9883	4.89077e-05	0.000369254
1.9916	2.84266e-05	0.000367799
1.9949	3.85229e-05	0.000360128
1.9982	4.07418e-05	0.00035981
2.0015	6.11704e-05	0.000358054
2.0048	5.51847e-05	0.000356357
2.0081	3.34956e-05	0.000354301
2.0114	3.66937e-05	0.000359124
2.0147	4.32378e-05	0.000363991
2.018	4.98279e-05	0.00036249
2.0213	4.40585e-05	0.000361482
2.0246	4.79828e-05	0.00036068
2.0279	4.0136e-05	0.00035944
2.0312	4.40006e-05	0.000359118
2.0345	5.3953e-05	0.000359078
2.0378	5.42304e-05	0.000358693
2.0411	5.02041e-05	0.000357678
2.0444	3.96606e-05	0.000356193
2.0478	4.51277e-05	0.000353816
2.0511	7.22398e-05	0.000351962
2.0544	7.15277e-05	0.000350398
2.0577	6.68649e-05	0.000349238
2.061	6.55208e-05	0.000348423
2.0643	6.25337e-05	0.00034842
2.0676	6.95482e-05	0.00034839
2.0709	8.02827e-05	0.000347726
2.0741	8.11649e-05	0.000346716
2.0774	7.49683e-05	0.000345642
2.0807	7.47524e-05	0.000344015
2.084	0.000101155	0.000342326
2.0873	0.000120906	0.00034111
2.0906	0.00010014	0.000340487
2.0939	7.6089e-05	0.00033952
2.0972	7.58574e-05	0.000338409
2.1005	9.78079e-05	0.000337257
2.1038	0.000105322	0.000335826
2.1071	9.39024e-05	0.000334084
2.1104	0.000104738	0.000333254
2.1137	0.000122749	0.000332825
2.117	0.00012641	0.000332715
2.1203	0.000127837	0.000332958
2.1236	0.000117	0.000333115
2.1269	0.000106167	0.000332979
2.1302	0.000110918	0.000332609
2.1335	0.000120038	0.000332375
2.1368	0.000143021	0.000332835
2.1401	0.000155994	0.000329356
2.1434	0.000138796	0.000325181
2.1467	0.000116324	0.000325937
2.15	0.000123341	0.000326243
2.1533	0.00014023	0.000325384
2.1566	0.000148729	0.000328695
2.1599	0.000152812	0.000332605
2.1632	0.000151878	0.000331207
2.1665	0.000142614	0.000329316
2.1698	0.000141224	0.000323733
2.1731	0.000144798	0.00031783
2.1764	0.000133912	0.000311575
2.1796	0.000122988	0.000311452
2.1829	0.000127639	0.000312572
2.1862	0.000155551	0.000315049
2.1895	0.000155588	0.000319646
