# Supplementary material for: Small angle X-ray scattering data and structure factor fitting for the study of the quaternary structure of the spermidine N-acetyltransferase SpeG
Source: Data Brief. 2015 Nov 30;6:47–52. doi: 10.1016/j.dib.2015.11.044 (PMC4688414; doi:10.1016/j.dib.2015.11.044)
Supplement: Supplementary file 1 — Supplementary material [file mmc1.zip › Data-in-brief data/fig3-3p6.dat]

# ./spega/plot_files/mean_plot_files/321.dat is <q>:(1*((1.0*(<321,mean,m2>*1.0-<313,mean,m2>*1.0*(1.0-0.002664)-<311,mean,m2>*1.0*0.002664)/3.6)+0.0)):(1*(1.0*sqrt((<321,mean,m2>*1.0)**2+(<313,mean,m2>*1.0*(1.0-0.002664))**2+(<311,mean,m2>*1.0*0.002664)**2)/3.6))
0.0071732	0.127601	0.00208871
0.0075411	0.128434	0.00208871
0.0079089	0.12865	0.00208871
0.0082768	0.128331	0.00199884
0.0086446	0.127955	0.00189622
0.0090125	0.12753	0.00174798
0.0093804	0.127115	0.0015349
0.0097482	0.126768	0.00132548
0.010116	0.12601	0.00119582
0.010484	0.125296	0.00114344
0.010852	0.12497	0.00116218
0.01122	0.1243	0.00116115
0.011588	0.123599	0.00112373
0.011955	0.123202	0.000995939
0.012323	0.122647	0.000864536
0.012691	0.121809	0.000858279
0.013059	0.121444	0.00084005
0.013427	0.121182	0.000805446
0.013795	0.120386	0.000774692
0.014163	0.119406	0.000771079
0.01453	0.118538	0.000694006
0.014898	0.117918	0.000657977
0.015266	0.117305	0.00067148
0.015634	0.116679	0.000698479
0.016002	0.115813	0.000675026
0.01637	0.11514	0.000680563
0.016738	0.114482	0.000657757
0.017105	0.113728	0.000623254
0.017473	0.112978	0.00058612
0.017841	0.111887	0.000565518
0.018209	0.110943	0.000525316
0.018577	0.110394	0.000508953
0.018945	0.109666	0.000510023
0.019312	0.108797	0.000548794
0.01968	0.108038	0.000579785
0.020048	0.107051	0.000577686
0.020416	0.106261	0.000582225
0.020784	0.105516	0.000583542
0.021152	0.104718	0.000555941
0.02152	0.103839	0.000531668
0.021887	0.102978	0.000567733
0.022255	0.102043	0.000580957
0.022623	0.101225	0.000578746
0.022991	0.100474	0.000586104
0.023359	0.0994757	0.000625999
0.023727	0.0984963	0.000630501
0.024095	0.0978074	0.000645675
0.024462	0.0971966	0.000644633
0.02483	0.0963316	0.000647256
0.025198	0.095178	0.000606895
0.025566	0.0941085	0.000564126
0.025934	0.0931799	0.000540338
0.026302	0.0922812	0.000537787
0.02667	0.0913884	0.000507506
0.027037	0.0904843	0.000496997
0.027405	0.0895576	0.000502088
0.027773	0.0887185	0.000503135
0.028141	0.0877773	0.00053084
0.028509	0.0867997	0.000561565
0.028877	0.0858872	0.000560749
0.029245	0.0848839	0.000546678
0.029612	0.0838077	0.000562011
0.02998	0.0828066	0.000564503
0.030348	0.0817861	0.000563463
0.030716	0.080699	0.000559682
0.031084	0.079737	0.000556514
0.031452	0.0788037	0.000523513
0.03182	0.0778475	0.000484427
0.032187	0.0770163	0.000444068
0.032555	0.0761433	0.000437531
0.032923	0.0751846	0.000449668
0.033291	0.0742307	0.000453167
0.033659	0.0732589	0.000440493
0.034027	0.0722201	0.000434322
0.034395	0.0712567	0.000425579
0.034762	0.0703213	0.000419574
0.03513	0.0694294	0.000420962
0.035498	0.0686129	0.000420327
0.035866	0.0677249	0.000430219
0.036234	0.0666878	0.000457386
0.036602	0.0657775	0.00047413
0.03697	0.0648397	0.000477314
0.037337	0.0638694	0.000501993
0.037705	0.0629161	0.000519871
0.038073	0.061945	0.000514795
0.038441	0.0610816	0.000519075
0.038809	0.0602026	0.000517538
0.039177	0.0593037	0.000509789
0.039545	0.0583932	0.000511864
0.039912	0.0575767	0.000495799
0.04028	0.0567541	0.000467493
0.040648	0.0558537	0.000458794
0.041016	0.055007	0.000476249
0.041384	0.0541778	0.000455712
0.041752	0.0532407	0.000441466
0.04212	0.0523239	0.000435075
0.042487	0.051561	0.000424857
0.042855	0.050693	0.00038507
0.043223	0.0497925	0.000377
0.043591	0.0491102	0.000376241
0.043959	0.0482951	0.00036427
0.044327	0.0474471	0.000358816
0.044695	0.0467231	0.000341502
0.045062	0.0458821	0.000328679
0.04543	0.0451096	0.000322476
0.045798	0.0443818	0.000317291
0.046166	0.0435345	0.000310332
0.046534	0.0427879	0.000322128
0.046902	0.0421829	0.00031634
0.04727	0.0414652	0.000310638
0.047637	0.0407003	0.000310471
0.048005	0.0399049	0.000302026
0.048373	0.0391921	0.000288696
0.048741	0.0384847	0.000295816
0.049109	0.0378261	0.000298332
0.049477	0.0371985	0.000306963
0.049845	0.0365113	0.000317417
0.050212	0.0358315	0.000320595
0.05058	0.0350628	0.000315535
0.050948	0.0343849	0.000315009
0.051316	0.0337637	0.000302596
0.051684	0.0331614	0.00028995
0.052052	0.0325417	0.000278918
0.052419	0.031899	0.000272712
0.052787	0.0312281	0.000276348
0.053155	0.0305853	0.000283011
0.053523	0.0300447	0.000279566
0.053891	0.0295532	0.000277481
0.054259	0.0289454	0.000264013
0.054627	0.0283316	0.000247044
0.054994	0.0278502	0.000241899
0.055362	0.0273578	0.000245885
0.05573	0.0268184	0.000252622
0.056098	0.0262881	0.000260793
0.056466	0.0257744	0.000267084
0.056834	0.025261	0.000266794
0.057202	0.024904	0.000267067
0.057569	0.0243503	0.000267096
0.057937	0.0237714	0.000258747
0.058305	0.0232858	0.000251687
0.058673	0.0227952	0.000249768
0.059041	0.0223585	0.00024652
0.059409	0.0218974	0.0002421
0.059777	0.0214826	0.000240876
0.060144	0.0210357	0.000240566
0.060512	0.0206856	0.000235549
0.06088	0.0202257	0.000234214
0.061248	0.0197896	0.000228325
0.061616	0.0194096	0.000228098
0.061984	0.0189782	0.000224809
0.062352	0.018609	0.000224079
0.062719	0.0182663	0.000221293
0.063087	0.0179103	0.000217776
0.063455	0.0175742	0.000218418
0.063823	0.0172139	0.000219548
0.064191	0.0168714	0.000219273
0.064559	0.0165521	0.000216208
0.064926	0.0162668	0.000211418
0.065294	0.0159346	0.000206633
0.065662	0.0155857	0.000204374
0.06603	0.0153048	0.000200541
0.066398	0.0149902	0.000197294
0.066766	0.0146743	0.000192251
0.067134	0.0144335	0.00019409
0.067501	0.0141422	0.000197673
0.067869	0.0138309	0.000206147
0.068237	0.0135738	0.000221434
0.068605	0.0133703	0.000228791
0.068973	0.0131268	0.000225936
0.069341	0.0129112	0.000224
0.069709	0.0126711	0.000226055
0.070076	0.012447	0.000233143
0.070444	0.0122615	0.000231146
0.070812	0.0119981	0.000230235
0.07118	0.0118113	0.000225868
0.071548	0.0115936	0.000214492
0.071916	0.0113309	0.000190267
0.072284	0.011087	0.000186323
0.072651	0.0108887	0.00018538
0.073019	0.0107031	0.000185579
0.073387	0.0105282	0.000187686
0.073755	0.0103655	0.000185009
0.074123	0.0101454	0.000183385
0.074491	0.00998036	0.000180171
0.074858	0.00982575	0.000180109
0.075226	0.00966878	0.000181966
0.075594	0.00953242	0.000190287
0.075962	0.00940055	0.000188212
0.07633	0.00923131	0.000190129
0.076698	0.00906612	0.000192023
0.077066	0.0089098	0.000186187
0.077433	0.00878395	0.00017724
0.077801	0.00863264	0.000178016
0.078169	0.00857464	0.000175304
0.078537	0.00842337	0.000171411
0.078905	0.00827229	0.000172207
0.079273	0.00815438	0.000169178
0.079641	0.00802079	0.00016677
0.080008	0.00788454	0.000163812
0.080376	0.00781879	0.000161983
0.080744	0.00768516	0.000161825
0.081112	0.00756277	0.000168236
0.08148	0.00747629	0.000169511
0.081848	0.0073691	0.000172422
0.082215	0.00723957	0.000173713
0.082583	0.0071502	0.0001768
0.082951	0.00710004	0.000178132
0.083319	0.00700154	0.000177223
0.083687	0.0069201	0.000177673
0.084055	0.00680576	0.000176252
0.084423	0.00673693	0.000173319
0.08479	0.00663662	0.000167978
0.085158	0.00650138	0.000168744
0.085526	0.00638766	0.000168936
0.085894	0.00634743	0.000170716
0.086262	0.00630574	0.000167648
0.08663	0.00619475	0.000168626
0.086998	0.00612546	0.000172432
0.087365	0.00604558	0.000172644
0.087733	0.00601044	0.000173371
0.088101	0.00593988	0.000171617
0.088469	0.00592467	0.000168914
0.088837	0.00585471	0.000162049
0.089205	0.00576422	0.000161928
0.089572	0.00570102	0.000159967
0.08994	0.00560736	0.00016123
0.090308	0.00552133	0.000160667
0.090676	0.00548309	0.000162587
0.091044	0.00539025	0.000161183
0.091412	0.00528388	0.000158623
0.09178	0.00521215	0.00015942
0.092147	0.00515032	0.000160926
0.092515	0.00509767	0.000161521
0.092883	0.00502406	0.000161687
0.093251	0.00495893	0.000166164
0.093619	0.00492137	0.000168871
0.093987	0.00486899	0.000172327
0.094354	0.00480931	0.000173763
0.094722	0.00474332	0.000172683
0.09509	0.00466841	0.000169011
0.095458	0.0046453	0.000167019
0.095826	0.00457171	0.00016462
0.096194	0.00451031	0.000161928
0.096562	0.00443926	0.000161117
0.096929	0.00437146	0.000162619
0.097297	0.00431832	0.000161707
0.097665	0.00426874	0.000158472
0.098033	0.00422491	0.000157217
0.098401	0.00421367	0.00015586
0.098769	0.00416705	0.000155247
0.099136	0.00412077	0.000158709
0.099504	0.0040674	0.000161072
0.099872	0.00398757	0.000164283
0.10024	0.00392707	0.000164629
0.10061	0.00393042	0.000163647
0.10098	0.00385816	0.000160511
0.10134	0.00378195	0.000161127
0.10171	0.00373191	0.000161135
0.10208	0.00370914	0.000162582
0.10245	0.00368215	0.000164784
0.10281	0.00362117	0.000169371
0.10318	0.00355388	0.000172272
0.10355	0.00351799	0.000170778
0.10392	0.00345671	0.000170319
0.10429	0.00337748	0.000166439
0.10465	0.00332427	0.000160845
0.10502	0.00330035	0.000153379
0.10539	0.00326712	0.00015051
0.10576	0.00320805	0.000147813
0.10613	0.00315344	0.000147836
0.10649	0.00313504	0.000147293
0.10686	0.00312467	0.000147057
0.10723	0.00306984	0.000146168
0.1076	0.00301153	0.000146177
0.10796	0.00292369	0.000146108
0.10833	0.0028671	0.000146987
0.1087	0.00284288	0.000148788
0.10907	0.00280491	0.000150931
0.10944	0.00273016	0.000151545
0.1098	0.0026826	0.00015227
0.11017	0.00267441	0.000152321
0.11054	0.00265746	0.000150953
0.11091	0.00260853	0.00014963
0.11128	0.00254885	0.000148292
0.11164	0.00249825	0.000147294
0.11201	0.00245401	0.000148909
0.11238	0.00238801	0.000158123
0.11275	0.00233582	0.000163572
0.11311	0.00232919	0.000164641
0.11348	0.00229854	0.000164698
0.11385	0.00227196	0.000160806
0.11422	0.00221854	0.000149972
0.11459	0.00216333	0.000142964
0.11495	0.00211088	0.000142971
0.11532	0.00207801	0.000144681
0.11569	0.00203609	0.000145681
0.11606	0.0020186	0.000147242
0.11643	0.00199293	0.000148962
0.11679	0.00192743	0.000148605
0.11716	0.00191228	0.00014717
0.11753	0.00186704	0.000146262
0.1179	0.00181777	0.00014509
0.11826	0.0017458	0.000143405
0.11863	0.0017271	0.000142639
0.119	0.00173427	0.000142308
0.11937	0.00171908	0.000141994
0.11974	0.00168533	0.000142981
0.1201	0.00164658	0.000143291
0.12047	0.00161445	0.000143989
0.12084	0.00158558	0.000144152
0.12121	0.00155542	0.000144683
0.12157	0.00153712	0.000144511
0.12194	0.00151763	0.000147999
0.12231	0.00149446	0.000150584
0.12268	0.00144722	0.000150146
0.12305	0.00139074	0.000151885
0.12341	0.00139101	0.000152189
0.12378	0.0013586	0.000148873
0.12415	0.001353	0.000145651
0.12452	0.00130674	0.000145767
0.12489	0.00131685	0.000142419
0.12525	0.00129556	0.000139961
0.12562	0.00125095	0.000137824
0.12599	0.00119441	0.000136925
0.12636	0.00116149	0.000134926
0.12672	0.00113502	0.000134925
0.12709	0.00112189	0.000135643
0.12746	0.0011154	0.000137202
0.12783	0.00108744	0.000137098
0.1282	0.00106032	0.000140616
0.12856	0.00103733	0.000143447
0.12893	0.000987538	0.000149505
0.1293	0.000973995	0.000150135
0.12967	0.000939641	0.000151661
0.13004	0.000955677	0.000149713
0.1304	0.000965888	0.00014751
0.13077	0.000945333	0.000141541
0.13114	0.000941603	0.000140238
0.13151	0.000898923	0.000139108
0.13187	0.00087748	0.000139513
0.13224	0.000848604	0.00013923
0.13261	0.000812859	0.000138293
0.13298	0.000801195	0.000137665
0.13335	0.000782046	0.000137339
0.13371	0.000769346	0.000135706
0.13408	0.000735265	0.000135947
0.13445	0.000740864	0.000136922
0.13482	0.00074914	0.000144001
0.13518	0.000751185	0.000153671
0.13555	0.000753837	0.000155158
0.13592	0.000748637	0.00015681
0.13629	0.000746109	0.000157003
0.13666	0.000745258	0.000150464
0.13702	0.000712183	0.000141489
0.13739	0.000669287	0.000140883
0.13776	0.000661264	0.00013787
0.13813	0.000641692	0.000136023
0.1385	0.000649906	0.000135435
0.13886	0.000647161	0.000133048
0.13923	0.000656592	0.000132381
0.1396	0.000622861	0.00013394
0.13997	0.000598335	0.000136995
0.14033	0.000579526	0.00013798
0.1407	0.000602005	0.000139654
0.14107	0.000605909	0.000141289
0.14144	0.000586147	0.000139892
0.14181	0.000541288	0.000138471
0.14217	0.000538504	0.000137634
0.14254	0.000543997	0.000137276
0.14291	0.000563231	0.000134722
0.14328	0.000553361	0.000133466
0.14364	0.000558666	0.000131926
0.14401	0.000550085	0.000132351
0.14438	0.000508169	0.000131491
0.14475	0.000531485	0.00013193
0.14512	0.000540491	0.000133298
0.14548	0.000507151	0.000134665
0.14585	0.000497867	0.000135096
0.14622	0.000492877	0.000134932
0.14659	0.000496765	0.000135703
0.14696	0.000489695	0.000137287
0.14732	0.0005011	0.000138258
0.14769	0.000498009	0.000138161
0.14806	0.000498064	0.000139324
0.14843	0.000491928	0.000139039
0.14879	0.000487849	0.000136694
0.14916	0.000508386	0.000135615
0.14953	0.0004865	0.000136158
0.1499	0.000453845	0.000136191
0.15027	0.00045676	0.000136392
0.15063	0.000445856	0.000136486
0.151	0.000435544	0.000135289
0.15137	0.000451478	0.000133984
0.15174	0.000455849	0.000133032
0.15211	0.000457007	0.000132916
0.15247	0.000444481	0.000134695
0.15284	0.000443734	0.000135574
0.15321	0.000450517	0.00013736
0.15358	0.000443633	0.000139235
0.15394	0.000450523	0.000139181
0.15431	0.000459862	0.000138013
0.15468	0.00045033	0.000138183
0.15505	0.000441348	0.000136501
0.15542	0.000465457	0.000135795
0.15578	0.000442802	0.000137027
0.15615	0.000434629	0.000138769
0.15652	0.000412545	0.00014025
0.15689	0.000414238	0.000140429
0.15725	0.000430415	0.000139051
0.15762	0.000429083	0.000136987
0.15799	0.000427652	0.000134605
0.15836	0.000434756	0.000132321
0.15873	0.000414802	0.000132242
0.15909	0.000431201	0.000133327
0.15946	0.000444575	0.000134856
0.15983	0.000433803	0.000136229
0.1602	0.000416369	0.000137061
0.16057	0.000424118	0.000137602
0.16093	0.000426555	0.000136855
0.1613	0.000415145	0.000136014
0.16167	0.000400418	0.000136259
0.16204	0.000395361	0.000135847
0.1624	0.000404636	0.000135306
0.16277	0.00041779	0.000135462
0.16314	0.000406549	0.000134702
0.16351	0.000395066	0.000134702
0.16388	0.000397601	0.000135041
0.16424	0.00041311	0.000134753
0.16461	0.000419489	0.00013509
0.16498	0.000409472	0.000135136
0.16535	0.000414725	0.000134554
0.16571	0.000402025	0.000136496
0.16608	0.000393952	0.00013796
0.16645	0.000403078	0.000137635
0.16682	0.000395497	0.000139111
0.16719	0.000366489	0.00013901
0.16755	0.000378574	0.000136227
0.16792	0.000384824	0.000135323
0.16829	0.000395341	0.00013576
0.16866	0.000383071	0.000134743
0.16902	0.000364617	0.000134152
0.16939	0.000363855	0.000134431
0.16976	0.000363823	0.000135332
0.17013	0.000354982	0.000135365
0.1705	0.000366226	0.000134757
0.17086	0.000366778	0.000135331
0.17123	0.000364568	0.000134944
0.1716	0.000374572	0.000133237
0.17197	0.000361218	0.00013404
0.17234	0.000389183	0.000134406
0.1727	0.000386819	0.000133839
0.17307	0.000361694	0.000134088
0.17344	0.000338043	0.000135092
0.17381	0.000362424	0.000132888
0.17417	0.000358791	0.000140638
0.17454	0.000341994	0.000177611
0.17491	0.000340798	0.000195291
0.17528	0.000427884	0.00019543
0.17565	0.000420606	0.000196104
0.17601	0.00036569	0.000190894
0.17638	0.000334616	0.000158419
0.17675	0.000340856	0.000137898
0.17712	0.00035365	0.000138969
0.17748	0.000340436	0.000140059
0.17785	0.00033494	0.000139834
0.17822	0.000360816	0.000138802
0.17859	0.00033401	0.00013793
0.17896	0.0003185	0.000136643
0.17932	0.000319664	0.000137344
0.17969	0.000324156	0.000138527
0.18006	0.000338576	0.000138453
0.18043	0.000339837	0.000137978
0.1808	0.000331406	0.000137383
0.18116	0.000337791	0.000134668
0.18153	0.000353215	0.000132822
0.1819	0.000350542	0.000132046
0.18227	0.000343355	0.000131907
0.18263	0.000329817	0.000131788
0.183	0.000335433	0.000132447
0.18337	0.000332187	0.000134048
0.18374	0.000318951	0.000136555
0.18411	0.000338138	0.000137459
0.18447	0.000346753	0.000137852
0.18484	0.000345961	0.000137874
0.18521	0.000349595	0.000137638
0.18558	0.000347722	0.000135959
0.18594	0.000329534	0.000134602
0.18631	0.000317079	0.000133589
0.18668	0.000321081	0.000132997
0.18705	0.000320205	0.000131142
0.18742	0.000334437	0.000130333
0.18778	0.000325779	0.000130709
0.18815	0.000344481	0.000132442
0.18852	0.000343649	0.000134967
0.18889	0.000312898	0.000143486
0.18925	0.000315591	0.000146728
0.18962	0.000349699	0.00014632
0.18999	0.000351558	0.000145534
0.19036	0.000327301	0.000144252
0.19073	0.000336326	0.000137659
0.19109	0.000325983	0.000134372
0.19146	0.000335548	0.000134526
0.19183	0.000325957	0.000134907
0.1922	0.000340001	0.000134441
0.19257	0.000313995	0.000133715
0.19293	0.00031513	0.000133045
0.1933	0.000312196	0.000132358
0.19367	0.000307676	0.000131871
0.19404	0.000319301	0.000132749
0.1944	0.000310951	0.000132518
0.19477	0.000300963	0.000134326
0.19514	0.000297464	0.00013611
0.19551	0.000291083	0.000137646
0.19588	0.000287923	0.000138483
0.19624	0.000299921	0.00014099
0.19661	0.000279916	0.000141197
0.19698	0.000304119	0.000140724
0.19735	0.000327182	0.000140142
0.19771	0.000310329	0.00013949
0.19808	0.000320075	0.000137262
0.19845	0.000324844	0.000136467
0.19882	0.00032835	0.000138169
0.19919	0.000321635	0.000146813
0.19955	0.000312193	0.000160133
0.19992	0.000339709	0.000163468
0.20029	0.000355605	0.000162909
0.20066	0.000329778	0.000160907
0.20102	0.000314263	0.000152412
0.20139	0.000295667	0.000138377
0.20176	0.000304387	0.000134828
0.20213	0.000318005	0.000135628
0.2025	0.000301948	0.000136177
0.20286	0.000321102	0.000136354
0.20323	0.00030482	0.000134854
0.2036	0.000307217	0.000133824
0.20397	0.000303143	0.00013375
0.20434	0.000312468	0.000132999
0.2047	0.00032018	0.000132797
0.20507	0.000312892	0.000133116
0.20544	0.000304935	0.000133355
0.20581	0.000304898	0.000132629
0.20617	0.000313571	0.000132322
0.20654	0.000320199	0.000145231
0.20691	0.00032727	0.000164519
0.20728	0.000369306	0.000170094
0.20765	0.000402127	0.000170311
0.20801	0.000346341	0.000171849
0.20838	0.000324317	0.000161082
0.20875	0.000333102	0.000141835
0.20912	0.000346518	0.000135016
0.20948	0.000350234	0.000135049
0.20985	0.000332621	0.000133595
0.21022	0.000327826	0.000132862
0.21059	0.00031782	0.000133409
0.21096	0.000313247	0.000133952
0.21132	0.000321488	0.000133396
0.21169	0.000317827	0.000133671
0.21206	0.000315365	0.000134378
0.21243	0.000321673	0.000134153
0.21279	0.000322878	0.000134147
0.21316	0.000320419	0.000134452
0.21353	0.000322994	0.000135072
0.2139	0.00034059	0.000136032
0.21427	0.000335184	0.000135664
0.21463	0.000328475	0.000135385
0.215	0.000318998	0.000135823
0.21537	0.000316988	0.000121723
0.21574	0.000319012	0.000120672
0.21596	0.000323352	0.000120642
0.2161	0.000329841	0.000120972
0.21647	0.000316635	0.000121038
0.21684	0.00028341	0.000134395
0.21721	0.00028702	0.000134195
0.21758	0.000302628	0.000133852
0.21794	0.000316547	0.000134105
0.21831	0.000315309	0.000134586
0.21868	0.000303368	0.000121211
0.21905	0.000316703	0.000121393
0.2193	0.000330087	0.000121695
0.21941	0.000319317	0.000121058
0.21978	0.000345208	0.000120343
0.22015	0.000345923	0.000133717
0.22052	0.000329133	0.000134045
0.22089	0.000343619	0.00013391
0.22125	0.000352931	0.000135073
0.22162	0.000324339	0.000136212
0.22199	0.000313285	0.000122984
0.22236	0.000317988	0.000127727
0.22265	0.000328115	0.000130305
0.22273	0.000328025	0.000129035
0.22309	0.000322764	0.000127987
0.22346	0.000309747	0.000140927
0.22383	0.00031142	0.000135992
0.2242	0.000317051	0.000133173
0.22456	0.000332736	0.000132483
0.22493	0.000320016	0.00013168
0.2253	0.000342025	0.0001178
0.22567	0.000344432	0.000118083
0.226	0.000319401	0.000120003
0.22604	0.000327521	0.000121673
0.2264	0.000317628	0.00012176
0.22677	0.000336509	0.000135728
0.22714	0.000342439	0.000135438
0.22751	0.000336258	0.000133321
0.22787	0.000318479	0.000132568
0.22824	0.000290415	0.000133898
0.22861	0.000288563	0.000123138
0.22898	0.000325111	0.000123741
0.22935	0.000316982	0.000125308
0.22971	0.000309811	0.000124887
0.23008	0.000332542	0.000123863
0.23045	0.000331445	0.000133648
0.23082	0.000311633	0.000134486
0.23118	0.000308567	0.000133975
0.23155	0.000325045	0.000134216
0.23192	0.0003262	0.000133886
0.23229	0.000316804	0.000120638
0.23266	0.000301639	0.000118695
0.23269	0.000315209	0.00011764
0.23302	0.000306444	0.000117213
0.23339	0.000313744	0.000118249
0.23376	0.000330572	0.000132142
0.23413	0.000327282	0.000133498
0.23449	0.000315723	0.000120517
0.23486	0.000306109	0.00010589
0.23604	0.000310831	8.74167e-05
0.23939	0.000302648	6.46535e-05
0.24274	0.000297883	2.36024e-05
0.24609	0.000294187	2.40013e-05
0.24943	0.000293284	2.39478e-05
0.25278	0.000289808	2.42029e-05
0.25613	0.000280285	2.37223e-05
0.25948	0.000277463	2.29448e-05
0.26282	0.000274095	2.26202e-05
0.26617	0.000274524	2.30391e-05
0.26952	0.000278037	2.25978e-05
0.27287	0.000273809	2.27767e-05
0.27621	0.000268199	2.29074e-05
0.27956	0.000265213	2.28808e-05
0.28291	0.00026443	2.25801e-05
0.28626	0.000261323	2.25133e-05
0.2896	0.000258557	2.23305e-05
0.29295	0.000251096	2.21733e-05
0.2963	0.000243678	2.20572e-05
0.29965	0.00023809	2.19111e-05
0.30299	0.000230815	2.19071e-05
0.30634	0.000224756	2.24685e-05
0.30969	0.000214849	2.24496e-05
0.31303	0.000208858	2.24651e-05
0.31638	0.000207546	2.31791e-05
0.31973	0.000198842	2.39871e-05
0.32308	0.000187525	2.44218e-05
0.32642	0.000185704	2.52177e-05
0.32977	0.000184447	2.52833e-05
0.33312	0.000175993	2.50251e-05
0.33646	0.000174872	2.5159e-05
0.33981	0.000174076	2.49791e-05
0.34316	0.000170949	2.41418e-05
0.34651	0.000166426	2.41329e-05
0.34985	0.000167535	2.38789e-05
0.3532	0.000167533	2.29614e-05
0.35655	0.00016533	2.30602e-05
0.35989	0.000166208	2.431e-05
0.36324	0.000167271	2.54415e-05
0.36659	0.00017245	2.5726e-05
0.36993	0.00017521	2.60535e-05
0.37328	0.000181398	2.53822e-05
0.37663	0.000184445	2.42924e-05
0.37997	0.000186043	2.36796e-05
0.38332	0.000182907	2.39855e-05
0.38667	0.000182	2.46383e-05
0.39001	0.000185262	2.51966e-05
0.39336	0.000186994	2.58766e-05
0.39671	0.000187019	2.61813e-05
0.40005	0.00018755	2.60121e-05
0.4034	0.000193191	2.57285e-05
0.40675	0.000197148	2.5313e-05
0.41009	0.000200379	2.54933e-05
0.41344	0.00020121	2.49238e-05
0.41679	0.000202226	2.5275e-05
0.42013	0.000209245	2.48494e-05
0.42348	0.000212616	2.53282e-05
0.42682	0.000215735	2.50822e-05
0.43017	0.00021322	2.55501e-05
0.43352	0.000213411	2.4967e-05
0.43686	0.000216916	2.5118e-05
0.44021	0.000217173	2.45362e-05
0.44356	0.000219611	2.42779e-05
0.4469	0.000227698	2.39498e-05
0.45025	0.000230908	2.40202e-05
0.45359	0.0002325	2.39342e-05
0.45694	0.000234414	2.40301e-05
0.46029	0.000234672	2.40082e-05
0.46363	0.000235348	2.48094e-05
0.46698	0.000235868	2.49336e-05
0.47032	0.000235041	2.53256e-05
0.47367	0.000236048	2.5565e-05
0.47701	0.000237807	2.56221e-05
0.48036	0.000241005	2.47265e-05
0.48371	0.000240488	2.52527e-05
0.48705	0.000236697	2.48076e-05
0.4904	0.00023734	2.52073e-05
0.49374	0.000238097	2.57208e-05
0.49709	0.000237697	2.63931e-05
0.50043	0.000239064	2.6672e-05
0.50378	0.000241681	2.69573e-05
0.50713	0.000244028	2.64687e-05
0.51047	0.000243714	2.65398e-05
0.51382	0.000239778	2.6728e-05
0.51716	0.000239467	2.66514e-05
0.52051	0.000238196	2.71526e-05
0.52385	0.000237242	2.78551e-05
0.5272	0.000237672	2.73507e-05
0.53054	0.000235716	2.65943e-05
0.53389	0.000229924	2.58851e-05
0.53723	0.000226488	2.59672e-05
0.54058	0.000224892	2.58317e-05
0.54392	0.000228415	2.63452e-05
0.54727	0.000226235	2.70345e-05
0.55061	0.000226424	2.69343e-05
0.55396	0.000227972	2.68152e-05
0.5573	0.000233226	2.69433e-05
0.56065	0.000231164	2.71971e-05
0.56399	0.00022716	2.73911e-05
0.56734	0.000227634	2.85054e-05
0.57068	0.000233048	2.90021e-05
0.57403	0.00023631	2.92892e-05
0.57737	0.000234384	2.94856e-05
0.58071	0.000228926	2.98688e-05
0.58406	0.000230141	3.02414e-05
0.5874	0.000232099	3.02197e-05
0.59075	0.000232564	3.01214e-05
0.59409	0.000228945	2.98301e-05
0.59744	0.000230133	2.93851e-05
0.60078	0.000231183	2.90773e-05
0.60413	0.000230243	2.89366e-05
0.60747	0.000229479	2.83014e-05
0.61081	0.000229583	2.86206e-05
0.61416	0.000228663	2.79519e-05
0.6175	0.000228492	2.79303e-05
0.62085	0.000220438	2.83521e-05
0.62419	0.000218723	2.93236e-05
0.62753	0.000217265	2.94133e-05
0.63088	0.000218147	3.05085e-05
0.63422	0.000221531	3.0827e-05
0.63756	0.000221241	2.99701e-05
0.64091	0.000217287	3.01169e-05
0.64425	0.000210829	3.06686e-05
0.6476	0.000212991	3.02924e-05
0.65094	0.000214671	2.96887e-05
0.65428	0.000213781	2.99599e-05
0.65763	0.00020943	2.98422e-05
0.66097	0.00020852	2.96189e-05
0.66431	0.000211586	2.91396e-05
0.66766	0.000210172	2.97658e-05
0.671	0.000207753	3.0345e-05
0.67434	0.000209683	3.02752e-05
0.67769	0.000209007	3.00857e-05
0.68103	0.000205423	3.08531e-05
0.68437	0.000202396	3.05248e-05
0.68772	0.000201449	3.04631e-05
0.69106	0.00020172	2.98223e-05
0.6944	0.000194115	3.01207e-05
0.69774	0.000183184	3.04732e-05
0.70109	0.000187222	3.02868e-05
0.70443	0.000185919	3.08086e-05
0.70777	0.000180511	3.20192e-05
0.71111	0.000180425	3.226e-05
0.71446	0.000174042	3.13491e-05
0.7178	0.000171127	3.10644e-05
0.72114	0.000167501	2.99714e-05
0.72448	0.000167897	2.98945e-05
0.72783	0.000170615	2.98146e-05
0.73117	0.00016885	3.09551e-05
0.73451	0.000165357	3.21092e-05
0.73785	0.000165314	3.32421e-05
0.7412	0.000163842	3.33382e-05
0.74454	0.000161864	3.34402e-05
0.74788	0.000161878	3.36389e-05
0.75122	0.000161529	3.39083e-05
0.75456	0.000160385	3.30806e-05
0.75791	0.000159531	3.31346e-05
0.76125	0.000153054	3.32091e-05
0.76459	0.000156604	3.32818e-05
0.76793	0.000155553	3.3271e-05
0.77127	0.000156699	3.43254e-05
0.77461	0.000156733	3.46036e-05
0.77796	0.000155022	3.37862e-05
0.7813	0.000151176	3.39207e-05
0.78464	0.000144399	3.39468e-05
0.78798	0.000148093	3.3994e-05
0.79132	0.000148535	3.4014e-05
0.79466	0.000148865	3.505e-05
0.798	0.00014294	3.4101e-05
0.80134	0.000140072	3.43243e-05
0.80469	0.000134188	3.34959e-05
0.80803	0.000138794	3.27479e-05
0.81137	0.000135263	3.2997e-05
0.81471	0.000130045	3.42345e-05
0.81805	0.000134906	3.45603e-05
0.82139	0.000132994	3.59052e-05
0.82473	0.000129781	3.69962e-05
0.82807	0.000126629	3.60996e-05
0.83141	0.000126984	3.50326e-05
0.83475	0.000125009	3.36214e-05
0.83809	0.000121813	3.32161e-05
0.84143	0.000118034	3.3021e-05
0.84477	0.000121767	3.39957e-05
0.84811	0.000124281	3.49609e-05
0.85145	0.000124351	3.60313e-05
0.85479	0.000122311	3.53881e-05
0.85813	0.000118029	3.53939e-05
0.86147	0.000112368	3.55516e-05
0.86481	0.000118487	3.57674e-05
0.86815	0.000118539	3.58846e-05
0.87149	0.000116975	3.67102e-05
0.87483	0.000114989	3.60443e-05
0.87817	0.000114547	3.52794e-05
0.88151	0.00011159	3.45052e-05
0.88485	0.000109366	3.37001e-05
0.88819	0.00010886	3.41245e-05
0.89153	0.000111549	3.5247e-05
0.89487	0.00011346	3.53195e-05
0.89821	0.000112318	3.65306e-05
0.90155	0.000108662	3.78771e-05
0.90489	0.000114497	3.80586e-05
0.90823	0.000113695	3.83436e-05
0.91157	0.000113456	3.94212e-05
0.9149	0.000115434	3.93754e-05
0.91824	0.000117068	3.93268e-05
0.92158	0.000119267	3.9392e-05
0.92492	0.000119904	3.9434e-05
0.92826	0.000115403	3.94964e-05
0.9316	0.000113993	3.97484e-05
0.93494	0.000116637	3.99802e-05
0.93827	0.000117446	4.01289e-05
0.94161	0.000120022	4.03211e-05
0.94495	0.000119044	4.05341e-05
0.94829	0.000116638	4.06146e-05
0.95163	0.000114602	4.06579e-05
0.95497	0.000112864	4.09257e-05
0.9583	0.000112225	4.12165e-05
0.96164	0.000112234	4.14502e-05
0.96498	0.000113499	4.09003e-05
0.96832	0.000116814	4.02994e-05
0.97165	0.00011523	3.92408e-05
0.97499	0.000112617	3.81213e-05
0.97833	0.000112602	3.71023e-05
0.98167	0.000112199	3.68324e-05
0.985	0.000119417	3.65244e-05
0.98834	0.000121971	3.764e-05
0.99168	0.000123019	3.86968e-05
0.99502	0.000126556	3.86833e-05
0.99835	0.000125584	3.9859e-05
1.0017	0.000118182	4.1087e-05
1.005	0.000119816	4.11672e-05
1.0084	0.00012234	4.03302e-05
1.0117	0.000120589	4.06391e-05
1.015	0.00011776	4.11089e-05
1.0184	0.000119288	4.03106e-05
1.0217	0.000126024	3.96049e-05
1.025	0.000118078	4.11675e-05
1.0284	0.000118719	4.12842e-05
1.0317	0.000126585	4.02425e-05
1.0351	0.000119811	4.02712e-05
1.0384	0.000119813	4.03452e-05
1.0417	0.000123883	3.92891e-05
1.0451	0.000124993	4.09083e-05
1.0484	0.000128856	4.23514e-05
1.0517	0.000134441	4.37539e-05
1.0551	0.00013371	4.49871e-05
1.0584	0.000134123	4.60048e-05
1.0617	0.000134158	4.48897e-05
1.0651	0.000132275	4.39184e-05
1.0684	0.000127357	4.40538e-05
1.0717	0.000128053	4.41965e-05
1.0751	0.000133882	4.45688e-05
1.0784	0.000132906	4.60553e-05
1.0818	0.000133437	4.75744e-05
1.0851	0.000134344	4.80204e-05
1.0884	0.000136032	4.8203e-05
1.0918	0.000138161	4.82115e-05
1.0951	0.000137717	4.82203e-05
1.0984	0.000139686	4.79827e-05
1.1018	0.000141467	4.70872e-05
1.1051	0.000142284	4.65317e-05
1.1084	0.000143186	4.59884e-05
1.1118	0.000141523	4.62833e-05
1.1151	0.000141651	4.66719e-05
1.1184	0.0001475	4.7822e-05
1.1218	0.000149464	4.88927e-05
1.1251	0.000152552	4.99175e-05
1.1284	0.000156071	5.00569e-05
1.1318	0.000157503	5.03848e-05
1.1351	0.000155317	5.09212e-05
1.1384	0.000155489	5.14654e-05
1.1418	0.000157968	5.19591e-05
1.1451	0.00016179	5.24361e-05
1.1484	0.000163281	5.26796e-05
1.1518	0.000164325	5.2819e-05
1.1551	0.000166168	5.32227e-05
1.1584	0.000170241	5.35082e-05
1.1618	0.000170461	5.37036e-05
1.1651	0.000170399	5.39341e-05
1.1684	0.000171782	5.40431e-05
1.1718	0.000174688	5.39425e-05
1.1751	0.000183213	5.41602e-05
1.1784	0.000185743	5.45055e-05
1.1818	0.000184188	5.47697e-05
1.1851	0.000181032	5.41428e-05
1.1884	0.000183118	5.46425e-05
1.1918	0.000182153	5.4976e-05
1.1951	0.000186704	5.53501e-05
1.1984	0.000190405	5.60754e-05
1.2018	0.000194913	5.75102e-05
1.2051	0.000195031	5.76688e-05
1.2084	0.000191447	5.78043e-05
1.2118	0.000193325	5.77926e-05
1.2151	0.00020101	5.76897e-05
1.2184	0.000202215	5.78823e-05
1.2218	0.000197849	5.82984e-05
1.2251	0.000198837	5.87267e-05
1.2284	0.000202709	5.91461e-05
1.2317	0.000202913	5.95432e-05
1.2351	0.000203308	5.90762e-05
1.2384	0.000206253	5.94317e-05
1.2417	0.000204541	5.96095e-05
1.2451	0.000208783	5.98747e-05
1.2484	0.00020709	5.92807e-05
1.2517	0.000203728	6.02621e-05
1.2551	0.000200078	6.02386e-05
1.2584	0.000208797	6.04716e-05
1.2617	0.000210299	6.07778e-05
1.2651	0.000207968	6.18735e-05
1.2684	0.000204642	6.2236e-05
1.2717	0.000202666	6.275e-05
1.275	0.000205318	6.34034e-05
1.2784	0.000209671	6.41527e-05
1.2817	0.000214583	6.39486e-05
1.285	0.000215704	6.36496e-05
1.2884	0.000217694	6.39948e-05
1.2917	0.000219949	6.41441e-05
1.295	0.000215496	6.42859e-05
1.2983	0.000215197	6.54345e-05
1.3017	0.000222096	6.59843e-05
1.305	0.000222538	6.66687e-05
1.3083	0.000230791	6.74254e-05
1.3117	0.00022407	6.81089e-05
1.315	0.000227005	6.87029e-05
1.3183	0.000228931	6.90708e-05
1.3217	0.000229157	6.95624e-05
1.325	0.000233832	6.99885e-05
1.3283	0.000231729	7.02537e-05
1.3316	0.00022868	6.97603e-05
1.335	0.000228292	7.08911e-05
1.3383	0.000233141	7.13672e-05
1.3416	0.000231459	7.10668e-05
1.3449	0.000234449	7.17426e-05
1.3483	0.000237996	7.23527e-05
1.3516	0.000234535	7.22811e-05
1.3549	0.000238997	7.19321e-05
1.3583	0.000246752	7.24572e-05
1.3616	0.000245313	7.2153e-05
1.3649	0.000249445	7.33944e-05
1.3682	0.000249955	7.4538e-05
1.3716	0.000241193	7.4998e-05
1.3749	0.000236858	7.64044e-05
1.3782	0.000237163	7.77671e-05
1.3815	0.000236529	7.83756e-05
1.3849	0.000232162	7.83336e-05
1.3882	0.000231239	7.98677e-05
1.3915	0.000244522	8.03755e-05
1.3949	0.000235715	8.0789e-05
1.3982	0.000244061	8.03739e-05
1.4015	0.000245285	8.06361e-05
1.4048	0.000246714	8.01985e-05
1.4082	0.000246823	8.09139e-05
1.4115	0.000247119	8.15759e-05
1.4148	0.000245197	8.30172e-05
1.4181	0.00024114	8.36034e-05
1.4215	0.00023725	8.43734e-05
1.4248	0.000236247	8.47319e-05
1.4281	0.000238864	8.51327e-05
1.4314	0.000232755	8.47808e-05
1.4348	0.000234404	8.52245e-05
1.4381	0.000237261	8.61598e-05
1.4414	0.000234024	8.65976e-05
1.4447	0.000229514	8.71224e-05
1.4481	0.000229574	8.84142e-05
1.4514	0.00023446	8.96414e-05
1.4547	0.000235183	9.01693e-05
1.458	0.000234224	9.06478e-05
1.4614	0.000235126	9.1337e-05
1.4647	0.000235087	9.21871e-05
1.468	0.000234983	9.3036e-05
1.4713	0.000229008	9.3811e-05
1.4747	0.000225603	9.4551e-05
1.478	0.000231896	9.5154e-05
1.4813	0.000233705	9.57385e-05
1.4846	0.000228871	9.65378e-05
1.4879	0.000229518	9.74069e-05
1.4913	0.000232841	9.82543e-05
1.4946	0.000232245	9.90167e-05
1.4979	0.000232445	9.95573e-05
1.5012	0.000230949	0.00010004
1.5046	0.000224184	0.000100613
1.5079	0.000222186	0.00010119
1.5112	0.000223677	0.000101909
1.5145	0.000225672	0.000102681
1.5178	0.000225323	0.00010334
1.5212	0.000219857	0.000104008
1.5245	0.000222911	0.000104718
1.5278	0.000224102	0.000105356
1.5311	0.000223001	0.000106137
1.5345	0.000222068	0.000107112
1.5378	0.000221462	0.000108067
1.5411	0.000222359	0.00010908
1.5444	0.000217564	0.000110257
1.5477	0.000211036	0.000111344
1.5511	0.000208503	0.000112028
1.5544	0.000209523	0.000112505
1.5577	0.000206641	0.000113011
1.561	0.000207769	0.00011355
1.5643	0.000203385	0.000114352
1.5677	0.000197193	0.000115337
1.571	0.000195989	0.000116411
1.5743	0.000196492	0.000117417
1.5776	0.000196137	0.000118486
1.5809	0.000192705	0.000119492
1.5843	0.000187072	0.00012074
1.5876	0.000183683	0.000121952
1.5909	0.000184208	0.000122961
1.5942	0.000190819	0.000123676
1.5975	0.000191865	0.000124385
1.6009	0.000186222	0.000125074
1.6042	0.000183944	0.00012589
1.6075	0.000185033	0.000127157
1.6108	0.000185308	0.000128852
1.6141	0.000187784	0.000130385
1.6175	0.000187787	0.000131521
1.6208	0.000184713	0.00013253
1.6241	0.000179697	0.000133264
1.6274	0.000175233	0.000133736
1.6307	0.000175217	0.000134526
1.6341	0.000177714	0.000131922
1.6374	0.000178	0.000129231
1.6407	0.000185518	0.000126427
1.644	0.000183599	0.00012791
1.6473	0.000182229	0.000129075
1.6506	0.0001709	0.000129529
1.654	0.000168706	0.000134563
1.6573	0.000179209	0.000139788
1.6606	0.000170606	0.000140973
1.6639	0.000172322	0.000137677
1.6672	0.000175181	0.000138354
1.6705	0.000197339	0.000139881
1.6739	0.000182334	0.000141256
1.6772	0.00016821	0.00014262
1.6805	0.000168763	0.000142984
1.6838	0.000162931	0.000143573
1.6871	0.000171834	0.000139149
1.6904	0.000174882	0.000134414
1.6938	0.000174337	0.000135807
1.6971	0.000169932	0.000142667
1.7004	0.000156676	0.000143447
1.7037	0.000153918	0.000144243
1.707	0.000185786	0.000144941
1.7103	0.00018971	0.000139745
1.7136	0.000193105	0.000141568
1.717	0.000194831	0.000142305
1.7203	0.000158327	0.000149643
1.7236	0.000190517	0.000156827
1.7269	0.000155882	0.000163781
1.7302	0.000149504	0.00015787
1.7335	0.000151775	0.000158115
1.7368	0.000169896	0.000159108
1.7402	0.000169169	0.000153276
1.7435	0.00015426	0.000147106
1.7468	0.000185884	0.000156187
1.7501	0.000185364	0.00015717
1.7534	0.000148297	0.000159062
1.7567	0.00018298	0.000167622
1.76	0.000143437	0.000168348
1.7634	0.000141257	0.000169326
1.7667	0.000181689	0.000177303
1.77	0.000144325	0.000178385
1.7733	0.000142683	0.000171265
1.7766	0.000140193	0.000171776
1.7799	0.000151857	0.000164777
1.7832	0.00017763	0.000157417
1.7865	0.000176511	0.000158898
1.7899	0.000180419	0.000169086
1.7932	0.000144168	0.000169722
1.7965	0.00013888	0.000170233
1.7998	0.000174871	0.000170765
1.8031	0.000177927	0.000162712
1.8064	0.000182378	0.000153757
1.8097	0.000172961	0.000163908
1.813	0.000179028	0.000164492
1.8163	0.000126106	0.000174299
1.8197	0.000170961	0.000183453
1.823	0.000133251	0.000183948
1.8263	0.000135445	0.000175969
1.8296	0.000179402	0.00017681
1.8329	0.000172314	0.000168605
1.8362	0.000158922	0.000159551
1.8395	0.000164417	0.000160014
1.8428	0.000175425	0.000160553
1.8461	0.000166171	0.000160408
1.8494	0.000161891	0.000170445
1.8528	0.000138797	0.000180102
1.8561	0.000129298	0.000189163
1.8594	0.000134743	0.000197388
1.8627	0.00013431	0.000205352
1.866	0.000127736	0.00020506
1.8693	0.000125952	0.000197357
1.8726	0.000126348	0.00018953
1.8759	0.000168284	0.00018149
1.8792	0.000171682	0.000173205
1.8825	0.000147603	0.000164473
1.8858	0.000142439	0.000173298
1.8892	0.000137044	0.000173438
1.8925	0.000119064	0.000173736
1.8958	0.000132391	0.000181557
1.8991	0.000137182	0.000182089
1.9024	0.000126983	0.000174442
1.9057	0.000166922	0.000174991
1.909	0.000170742	0.000182329
1.9123	0.000172154	0.000181995
1.9156	0.000135859	0.000188335
1.9189	0.000138413	0.00019467
1.9222	0.000137018	0.000200712
1.9255	0.000137467	0.000200551
1.9288	0.00014013	0.000200316
1.9321	0.000137037	0.000199848
1.9354	0.00013401	0.000198902
1.9387	0.000138082	0.000197955
1.9421	0.000139914	0.000196978
1.9454	0.000139276	0.000196041
1.9487	0.000138014	0.00019516
1.952	0.000136153	0.000194542
1.9553	0.000138768	0.000194138
1.9586	0.00014746	0.000193753
1.9619	0.000150832	0.000193373
1.9652	0.000149545	0.000192817
1.9685	0.000148953	0.000192074
1.9718	0.00014525	0.0001912
1.9751	0.000143007	0.000190329
1.9784	0.000147779	0.000189623
1.9817	0.000156167	0.000185599
1.985	0.000156159	0.000185087
1.9883	0.00016613	0.000184254
1.9916	0.000152316	0.000183633
1.9949	0.00015769	0.000179942
1.9982	0.000157408	0.000179956
2.0015	0.000162004	0.000179177
2.0048	0.000166296	0.000178411
2.0081	0.000162662	0.0001773
2.0114	0.000163916	0.000179535
2.0147	0.000165182	0.000181883
2.018	0.000165384	0.000181097
2.0213	0.000168225	0.000180518
2.0246	0.000159372	0.000180199
2.0279	0.000163469	0.000179744
2.0312	0.000174001	0.000179582
2.0345	0.000176731	0.000179594
2.0378	0.000173675	0.000179398
2.0411	0.000172982	0.00017899
2.0444	0.000176327	0.000178264
2.0478	0.000176239	0.000177322
2.0511	0.000171684	0.000176469
2.0544	0.000166805	0.000175695
2.0577	0.000171032	0.000175011
2.061	0.000176076	0.000174565
2.0643	0.000180867	0.00017436
2.0676	0.000177882	0.000174173
2.0709	0.000182505	0.000173878
2.0741	0.000181165	0.000173419
2.0774	0.000173857	0.000172741
2.0807	0.000176419	0.000171879
2.084	0.000183377	0.00017131
2.0873	0.000188128	0.000170936
2.0906	0.000180417	0.000170593
2.0939	0.000179978	0.000170241
2.0972	0.000184746	0.000169769
2.1005	0.000190308	0.000169141
2.1038	0.000194488	0.000168266
2.1071	0.000195014	0.000167389
2.1104	0.000198904	0.000166972
2.1137	0.000195527	0.000166736
2.117	0.000194743	0.000166505
2.1203	0.000194504	0.000166385
2.1236	0.000197833	0.000166491
2.1269	0.000197001	0.000166377
2.1302	0.00018814	0.00016618
2.1335	0.000186427	0.000166043
2.1368	0.000188854	0.000166341
2.1401	0.000200161	0.000164378
2.1434	0.000200462	0.000162215
2.1467	0.000185769	0.000162557
2.15	0.000189174	0.000162821
2.1533	0.000193008	0.000162633
2.1566	0.000187062	0.000164477
2.1599	0.000184201	0.000166538
2.1632	0.000187989	0.000165784
2.1665	0.000191503	0.000164813
2.1698	0.000188724	0.000161897
2.1731	0.000188131	0.000159137
2.1764	0.000193634	0.000155952
2.1796	0.000193266	0.000155871
2.1829	0.000182639	0.000156268
2.1862	0.000188329	0.000157451
2.1895	0.000186422	0.00015942
