# Supplementary material for: Small angle X-ray scattering data and structure factor fitting for the study of the quaternary structure of the spermidine N-acetyltransferase SpeG
Source: Data Brief. 2015 Nov 30;6:47–52. doi: 10.1016/j.dib.2015.11.044 (PMC4688414; doi:10.1016/j.dib.2015.11.044)
Supplement: Supplementary file 1 — Supplementary material [file mmc1.zip › Data-in-brief data/fig3-7p2.dat]

# ./spega/plot_files/mean_plot_files/324.dat is <q>:(1*((1.0*(<324,mean,m2>*1.0-<313,mean,m2>*1.0*(1.0-0.005328)-<311,mean,m2>*1.0*0.005328)/7.2)+0.0)):(1*(1.0*sqrt((<324,mean,m2>*1.0)**2+(<313,mean,m2>*1.0*(1.0-0.005328))**2+(<311,mean,m2>*1.0*0.005328)**2)/7.2))
0.0071732	0.137541	0.00193126
0.0075411	0.138301	0.00193126
0.0079089	0.138625	0.00193126
0.0082768	0.138536	0.00166977
0.0086446	0.138549	0.00154523
0.0090125	0.137853	0.00149648
0.0093804	0.137342	0.00147876
0.0097482	0.137058	0.00145166
0.010116	0.136761	0.00139672
0.010484	0.136088	0.00132531
0.010852	0.135308	0.00124076
0.01122	0.134547	0.00117948
0.011588	0.133704	0.00111533
0.011955	0.13307	0.00108944
0.012323	0.132613	0.00108493
0.012691	0.131999	0.00114741
0.013059	0.131216	0.00124624
0.013427	0.130374	0.00128676
0.013795	0.12983	0.00124696
0.014163	0.129172	0.0011791
0.01453	0.128428	0.001094
0.014898	0.127615	0.000991396
0.015266	0.127019	0.000924558
0.015634	0.126277	0.000891762
0.016002	0.125403	0.000887121
0.01637	0.124644	0.000825743
0.016738	0.123753	0.000755586
0.017105	0.122843	0.000751427
0.017473	0.122141	0.000769571
0.017841	0.12142	0.00074069
0.018209	0.120542	0.000725081
0.018577	0.119781	0.000702416
0.018945	0.118798	0.000676387
0.019312	0.117793	0.000662903
0.01968	0.117043	0.000663136
0.020048	0.116219	0.000662602
0.020416	0.115142	0.000668128
0.020784	0.114233	0.000675406
0.021152	0.113392	0.000669459
0.02152	0.112453	0.000645582
0.021887	0.111632	0.00063394
0.022255	0.110515	0.000642396
0.022623	0.109561	0.000625274
0.022991	0.108625	0.00060034
0.023359	0.107667	0.000597028
0.023727	0.10663	0.000608969
0.024095	0.10562	0.000646645
0.024462	0.104746	0.000686773
0.02483	0.103712	0.00071538
0.025198	0.102589	0.000733179
0.025566	0.101543	0.000712006
0.025934	0.100601	0.000646755
0.026302	0.0995923	0.000604843
0.02667	0.0984791	0.000582534
0.027037	0.0974969	0.00055587
0.027405	0.0965342	0.000562413
0.027773	0.095357	0.000596301
0.028141	0.0942358	0.000611602
0.028509	0.0932231	0.000616851
0.028877	0.092346	0.000631933
0.029245	0.0914601	0.000614598
0.029612	0.0904435	0.0005921
0.02998	0.0893152	0.000575011
0.030348	0.0882282	0.00054885
0.030716	0.087045	0.000513802
0.031084	0.0860493	0.000490762
0.031452	0.0850898	0.000456662
0.03182	0.0838896	0.000453035
0.032187	0.082708	0.000465165
0.032555	0.0817431	0.000481655
0.032923	0.0807777	0.000492123
0.033291	0.0796524	0.000486069
0.033659	0.0784541	0.000485295
0.034027	0.0773004	0.000488521
0.034395	0.0763212	0.0004795
0.034762	0.0753259	0.000473304
0.03513	0.0742031	0.000490303
0.035498	0.0731568	0.000471633
0.035866	0.0720912	0.000438825
0.036234	0.0711135	0.000411784
0.036602	0.0701142	0.000393997
0.03697	0.0691848	0.000382146
0.037337	0.068131	0.000398599
0.037705	0.0669699	0.000398329
0.038073	0.065868	0.000397972
0.038441	0.0648556	0.000401137
0.038809	0.0638057	0.000381294
0.039177	0.0627998	0.000358075
0.039545	0.0617829	0.000359278
0.039912	0.0608432	0.000359007
0.04028	0.0599438	0.000358357
0.040648	0.0589918	0.000370607
0.041016	0.057993	0.000365191
0.041384	0.0569707	0.000357221
0.041752	0.0559823	0.000359117
0.04212	0.0550828	0.000361015
0.042487	0.0541366	0.000343844
0.042855	0.0531944	0.000340313
0.043223	0.0522262	0.000333567
0.043591	0.0513355	0.000325782
0.043959	0.0505139	0.000320524
0.044327	0.0496874	0.000327823
0.044695	0.0487468	0.00034419
0.045062	0.0477963	0.000356373
0.04543	0.0469584	0.000361076
0.045798	0.0460693	0.000355753
0.046166	0.0452005	0.000354262
0.046534	0.044387	0.000350895
0.046902	0.0436232	0.000347379
0.04727	0.042736	0.00034422
0.047637	0.0418968	0.000330449
0.048005	0.0410816	0.000312678
0.048373	0.0402578	0.000293815
0.048741	0.0394427	0.000276346
0.049109	0.0386573	0.000253827
0.049477	0.0379188	0.00025114
0.049845	0.0371822	0.000257334
0.050212	0.0364719	0.000257889
0.05058	0.0357073	0.000255591
0.050948	0.0349583	0.000259131
0.051316	0.0342567	0.000261108
0.051684	0.03355	0.000258603
0.052052	0.0328604	0.000264564
0.052419	0.0321168	0.000277373
0.052787	0.0314899	0.000275492
0.053155	0.0308345	0.00027013
0.053523	0.0301771	0.000257513
0.053891	0.0296054	0.000236199
0.054259	0.028966	0.000209955
0.054627	0.0282712	0.000204482
0.054994	0.0276372	0.000207699
0.055362	0.0270975	0.00021091
0.05573	0.0265494	0.000210783
0.056098	0.0258933	0.000219713
0.056466	0.0253278	0.000218888
0.056834	0.0248761	0.000208244
0.057202	0.0243268	0.000210398
0.057569	0.0238102	0.000211573
0.057937	0.0232972	0.000201219
0.058305	0.0227519	0.00019104
0.058673	0.0222578	0.000192785
0.059041	0.0217278	0.000182089
0.059409	0.021306	0.000182408
0.059777	0.0207998	0.000198954
0.060144	0.0203204	0.000206761
0.060512	0.0198526	0.000201951
0.06088	0.0194874	0.000195767
0.061248	0.0190365	0.000183891
0.061616	0.0186108	0.000161503
0.061984	0.0181783	0.000155241
0.062352	0.0177416	0.000174902
0.062719	0.0173619	0.000197853
0.063087	0.0169703	0.000221037
0.063455	0.0166053	0.000242549
0.063823	0.0162707	0.000245418
0.064191	0.0158957	0.000239308
0.064559	0.0155104	0.000228192
0.064926	0.015161	0.000212806
0.065294	0.0148183	0.000193022
0.065662	0.0145251	0.000188758
0.06603	0.0142182	0.000183094
0.066398	0.0139376	0.000179103
0.066766	0.0136724	0.000171997
0.067134	0.0133924	0.000170368
0.067501	0.0130872	0.00017024
0.067869	0.0128062	0.000165928
0.068237	0.0125177	0.000169838
0.068605	0.0122566	0.000190481
0.068973	0.0120053	0.0002007
0.069341	0.0117897	0.000191913
0.069709	0.0115396	0.000184793
0.070076	0.0113147	0.000174149
0.070444	0.0110816	0.00014806
0.070812	0.0108733	0.000121661
0.07118	0.0106445	0.000121961
0.071548	0.0104076	0.000122006
0.071916	0.0102342	0.000120953
0.072284	0.0100515	0.000120255
0.072651	0.00985156	0.00013759
0.073019	0.00967072	0.000152494
0.073387	0.00950984	0.000157078
0.073755	0.0093195	0.000157179
0.074123	0.00912502	0.000155922
0.074491	0.00899775	0.000138624
0.074858	0.00883235	0.000121012
0.075226	0.00864939	0.000114814
0.075594	0.00850781	0.000113181
0.075962	0.00835598	0.000114766
0.07633	0.00823978	0.000116112
0.076698	0.00808226	0.000113713
0.077066	0.00792876	0.00011088
0.077433	0.00782593	0.000109244
0.077801	0.00770632	0.000109158
0.078169	0.00758364	0.000109838
0.078537	0.00747436	0.000110008
0.078905	0.00737395	0.000109535
0.079273	0.00724996	0.000109286
0.079641	0.00714649	0.000104801
0.080008	0.00707785	0.000103496
0.080376	0.00694658	0.000110305
0.080744	0.00682546	0.000113384
0.081112	0.00672692	0.000116273
0.08148	0.00664812	0.00011573
0.081848	0.00656963	0.000113122
0.082215	0.00649601	0.00010614
0.082583	0.00642802	0.000100724
0.082951	0.00633208	9.53857e-05
0.083319	0.0062638	9.64309e-05
0.083687	0.00615934	9.71012e-05
0.084055	0.00610191	9.48997e-05
0.084423	0.00604118	9.63301e-05
0.08479	0.00594921	9.90316e-05
0.085158	0.00587649	9.99092e-05
0.085526	0.00577843	0.000101526
0.085894	0.00571502	0.000102651
0.086262	0.00565482	0.000101116
0.08663	0.00558042	9.94967e-05
0.086998	0.00550642	0.000101988
0.087365	0.00545923	0.000104638
0.087733	0.00541566	0.0001049
0.088101	0.00535605	0.000103238
0.088469	0.00528696	0.000102107
0.088837	0.005241	9.7999e-05
0.089205	0.00517027	9.17604e-05
0.089572	0.00510286	9.00617e-05
0.08994	0.00506348	9.33791e-05
0.090308	0.00500373	9.71688e-05
0.090676	0.00496792	9.78686e-05
0.091044	0.00491257	9.69492e-05
0.091412	0.0048502	9.75309e-05
0.09178	0.00479607	9.65695e-05
0.092147	0.0047342	9.15688e-05
0.092515	0.00470172	9.026e-05
0.092883	0.00463702	9.09507e-05
0.093251	0.00460254	8.88797e-05
0.093619	0.00456402	8.82261e-05
0.093987	0.00449125	8.99441e-05
0.094354	0.00446161	8.95907e-05
0.094722	0.00444689	8.90739e-05
0.09509	0.00438543	8.89732e-05
0.095458	0.00431312	8.7504e-05
0.095826	0.00427302	8.73515e-05
0.096194	0.00422795	8.73172e-05
0.096562	0.00419793	8.79566e-05
0.096929	0.00416353	8.71797e-05
0.097297	0.0041058	8.64348e-05
0.097665	0.00404301	8.54364e-05
0.098033	0.00399812	8.47339e-05
0.098401	0.00396292	8.30858e-05
0.098769	0.00392321	8.36421e-05
0.099136	0.00387268	8.48206e-05
0.099504	0.00383603	8.59848e-05
0.099872	0.00378421	8.68597e-05
0.10024	0.00372993	8.75676e-05
0.10061	0.00369757	8.94648e-05
0.10098	0.00365863	8.87633e-05
0.10134	0.00362523	8.82802e-05
0.10171	0.00357772	8.77664e-05
0.10208	0.00353445	8.88896e-05
0.10245	0.00349258	8.69317e-05
0.10281	0.00342944	8.71614e-05
0.10318	0.00338949	8.65462e-05
0.10355	0.00335362	8.5893e-05
0.10392	0.00332176	8.4409e-05
0.10429	0.00325318	8.30602e-05
0.10465	0.00321763	8.20749e-05
0.10502	0.00316688	8.05558e-05
0.10539	0.00311202	7.9663e-05
0.10576	0.00306912	8.03653e-05
0.10613	0.00304747	8.41279e-05
0.10649	0.00300198	8.64321e-05
0.10686	0.002954	8.70408e-05
0.10723	0.00292889	8.62836e-05
0.1076	0.00286542	8.58878e-05
0.10796	0.00281615	8.50804e-05
0.10833	0.00278776	8.36901e-05
0.1087	0.00275435	8.43018e-05
0.10907	0.00269854	8.55434e-05
0.10944	0.00265804	8.4836e-05
0.1098	0.00260469	8.25456e-05
0.11017	0.00255417	8.25265e-05
0.11054	0.00250898	8.39888e-05
0.11091	0.0024751	8.5684e-05
0.11128	0.00242932	8.76398e-05
0.11164	0.00237989	8.72922e-05
0.11201	0.00234144	8.52869e-05
0.11238	0.00231423	8.26884e-05
0.11275	0.0022563	8.11983e-05
0.11311	0.00219925	8.01055e-05
0.11348	0.00216907	7.98313e-05
0.11385	0.00215665	8.03742e-05
0.11422	0.00212721	7.92395e-05
0.11459	0.0020884	7.71686e-05
0.11495	0.00204738	7.58265e-05
0.11532	0.00202066	7.59913e-05
0.11569	0.00199053	7.6297e-05
0.11606	0.00194459	7.70095e-05
0.11643	0.00190061	7.76225e-05
0.11679	0.00185696	7.87875e-05
0.11716	0.00182927	7.91613e-05
0.11753	0.00180376	7.84675e-05
0.1179	0.00176043	7.94215e-05
0.11826	0.00171858	7.96882e-05
0.11863	0.00167692	7.78177e-05
0.119	0.00165393	7.63193e-05
0.11937	0.00161448	7.64872e-05
0.11974	0.00159054	7.59372e-05
0.1201	0.00154145	7.55378e-05
0.12047	0.00148362	7.57211e-05
0.12084	0.00147083	7.60733e-05
0.12121	0.00146218	7.64749e-05
0.12157	0.00143367	7.60705e-05
0.12194	0.00139713	7.66555e-05
0.12231	0.00136633	7.76509e-05
0.12268	0.00132278	7.73281e-05
0.12305	0.00129728	7.74285e-05
0.12341	0.00128812	7.68565e-05
0.12378	0.00126789	7.59093e-05
0.12415	0.0012366	7.43828e-05
0.12452	0.00120493	7.44426e-05
0.12489	0.0011681	7.4083e-05
0.12525	0.00114011	7.305e-05
0.12562	0.00112568	7.17899e-05
0.12599	0.0010846	7.19504e-05
0.12636	0.00104733	7.30557e-05
0.12672	0.00103267	7.24614e-05
0.12709	0.0010326	7.23411e-05
0.12746	0.00101398	7.29098e-05
0.12783	0.000979201	7.2889e-05
0.1282	0.000954268	7.25446e-05
0.12856	0.000925604	7.37142e-05
0.12893	0.000916357	7.44129e-05
0.1293	0.000901856	7.39782e-05
0.12967	0.000882919	7.31392e-05
0.13004	0.000854677	7.18037e-05
0.1304	0.000827222	7.07367e-05
0.13077	0.000815791	7.16299e-05
0.13114	0.000803256	7.21097e-05
0.13151	0.000789423	7.2472e-05
0.13187	0.0007773	7.31404e-05
0.13224	0.000763006	7.23871e-05
0.13261	0.00073247	7.09707e-05
0.13298	0.000711376	7.12812e-05
0.13335	0.000706504	7.06199e-05
0.13371	0.000693499	6.97341e-05
0.13408	0.000682751	6.96439e-05
0.13445	0.000676086	6.99253e-05
0.13482	0.000660112	6.9581e-05
0.13518	0.000642449	7.03179e-05
0.13555	0.000634351	7.06334e-05
0.13592	0.000629165	7.08685e-05
0.13629	0.000615081	7.11334e-05
0.13666	0.000594592	7.11368e-05
0.13702	0.000589489	7.20304e-05
0.13739	0.000581384	7.24239e-05
0.13776	0.000584973	7.2486e-05
0.13813	0.000568887	7.16073e-05
0.1385	0.000560503	7.12657e-05
0.13886	0.000558744	7.0043e-05
0.13923	0.000552787	6.9334e-05
0.1396	0.000539375	6.8739e-05
0.13997	0.000518904	6.88954e-05
0.14033	0.000507401	6.9443e-05
0.1407	0.000531741	7.01454e-05
0.14107	0.000524965	7.07414e-05
0.14144	0.000487633	7.12455e-05
0.14181	0.000483496	7.17787e-05
0.14217	0.000473477	7.07997e-05
0.14254	0.000468692	7.01304e-05
0.14291	0.000461231	6.95201e-05
0.14328	0.000458445	6.91852e-05
0.14364	0.000456444	6.82283e-05
0.14401	0.000450793	6.8478e-05
0.14438	0.000447989	6.87106e-05
0.14475	0.000454263	6.97175e-05
0.14512	0.000457241	7.03737e-05
0.14548	0.000457831	7.11156e-05
0.14585	0.000441437	7.10908e-05
0.14622	0.000415822	7.04098e-05
0.14659	0.000405821	6.90959e-05
0.14696	0.000410848	6.90007e-05
0.14732	0.000419239	6.90778e-05
0.14769	0.000422231	6.95179e-05
0.14806	0.000420161	7.02613e-05
0.14843	0.000420873	7.06236e-05
0.14879	0.000408293	7.01127e-05
0.14916	0.000410997	6.9788e-05
0.14953	0.000417333	6.92916e-05
0.1499	0.000411776	6.87842e-05
0.15027	0.000395454	6.91455e-05
0.15063	0.000394287	6.97814e-05
0.151	0.000406364	6.95447e-05
0.15137	0.000410437	6.95704e-05
0.15174	0.000395919	6.91701e-05
0.15211	0.000394062	6.84054e-05
0.15247	0.000410481	6.78577e-05
0.15284	0.000414346	6.82875e-05
0.15321	0.000396337	6.86413e-05
0.15358	0.000392258	6.90959e-05
0.15394	0.000384856	6.92813e-05
0.15431	0.000384765	6.9261e-05
0.15468	0.000397468	6.89855e-05
0.15505	0.000398654	6.86303e-05
0.15542	0.000401027	6.87622e-05
0.15578	0.000403635	6.85799e-05
0.15615	0.000390074	6.83296e-05
0.15652	0.00039574	6.83266e-05
0.15689	0.00039939	6.76781e-05
0.15725	0.000382623	6.70674e-05
0.15762	0.00037807	6.70133e-05
0.15799	0.000379749	6.68014e-05
0.15836	0.000386715	6.67707e-05
0.15873	0.000386844	6.73274e-05
0.15909	0.000390576	6.77793e-05
0.15946	0.000393742	6.8665e-05
0.15983	0.000380039	6.95396e-05
0.1602	0.00037548	6.97916e-05
0.16057	0.000372368	7.01521e-05
0.16093	0.000362805	7.0361e-05
0.1613	0.000370576	6.98615e-05
0.16167	0.000365918	7.01463e-05
0.16204	0.000367986	7.00342e-05
0.1624	0.000359219	7.02983e-05
0.16277	0.000373582	7.08593e-05
0.16314	0.000369855	7.33052e-05
0.16351	0.000369344	7.58284e-05
0.16388	0.00039149	7.72811e-05
0.16424	0.000384207	8.20009e-05
0.16461	0.000375698	8.40731e-05
0.16498	0.000385445	8.17016e-05
0.16535	0.000377364	7.8623e-05
0.16571	0.000365997	7.77328e-05
0.16608	0.000372285	7.26512e-05
0.16645	0.000367662	6.92801e-05
0.16682	0.000360539	6.94839e-05
0.16719	0.000357836	6.93839e-05
0.16755	0.000354838	6.90825e-05
0.16792	0.000355227	6.95019e-05
0.16829	0.000347452	7.00142e-05
0.16866	0.000349793	7.03099e-05
0.16902	0.000349256	7.02434e-05
0.16939	0.000337396	6.95066e-05
0.16976	0.000339143	6.84884e-05
0.17013	0.000329579	6.79946e-05
0.1705	0.000333948	6.73262e-05
0.17086	0.000341486	6.799e-05
0.17123	0.000335665	6.86896e-05
0.1716	0.000345947	6.95282e-05
0.17197	0.000352259	7.07755e-05
0.17234	0.000349017	7.11838e-05
0.1727	0.000341721	7.04684e-05
0.17307	0.000329722	6.99701e-05
0.17344	0.00030932	6.90754e-05
0.17381	0.000311118	6.75563e-05
0.17417	0.000321819	6.73931e-05
0.17454	0.000328258	6.71999e-05
0.17491	0.000321798	6.68762e-05
0.17528	0.000315481	6.70367e-05
0.17565	0.000320689	6.7455e-05
0.17601	0.000330079	6.78368e-05
0.17638	0.000312699	6.82494e-05
0.17675	0.000308912	6.86704e-05
0.17712	0.00030665	6.87743e-05
0.17748	0.000308088	6.87638e-05
0.17785	0.000306842	6.8955e-05
0.17822	0.000304747	6.9718e-05
0.17859	0.000295065	6.95744e-05
0.17896	0.000299653	6.98441e-05
0.17932	0.000304233	7.04011e-05
0.17969	0.000308711	6.97903e-05
0.18006	0.000297479	6.88684e-05
0.18043	0.000310601	6.87153e-05
0.1808	0.0003111	6.82232e-05
0.18116	0.00029618	6.73768e-05
0.18153	0.000294215	6.72585e-05
0.1819	0.000293848	6.68932e-05
0.18227	0.000292855	6.73677e-05
0.18263	0.000303456	6.77479e-05
0.183	0.000298016	6.79453e-05
0.18337	0.000292548	6.84775e-05
0.18374	0.000289951	6.89431e-05
0.18411	0.000296499	6.90227e-05
0.18447	0.000304989	6.9156e-05
0.18484	0.000291377	6.8887e-05
0.18521	0.000288498	6.84887e-05
0.18558	0.000284834	6.84285e-05
0.18594	0.000292659	6.848e-05
0.18631	0.000285843	6.8204e-05
0.18668	0.000274761	6.79615e-05
0.18705	0.000277163	6.76581e-05
0.18742	0.000279034	6.77782e-05
0.18778	0.000282168	6.77108e-05
0.18815	0.00029569	6.73086e-05
0.18852	0.000308593	6.78092e-05
0.18889	0.000302384	6.78887e-05
0.18925	0.000292771	6.84094e-05
0.18962	0.00028856	6.80881e-05
0.18999	0.000287891	6.82209e-05
0.19036	0.000290329	6.80856e-05
0.19073	0.000277756	6.83183e-05
0.19109	0.000292664	6.74135e-05
0.19146	0.000299021	6.80178e-05
0.19183	0.000288888	6.89217e-05
0.1922	0.000287779	6.907e-05
0.19257	0.000274009	6.88378e-05
0.19293	0.000274435	6.86173e-05
0.1933	0.000287418	6.78783e-05
0.19367	0.000292065	6.69246e-05
0.19404	0.00030062	6.70757e-05
0.1944	0.00029902	6.7471e-05
0.19477	0.000289144	6.79385e-05
0.19514	0.000276644	6.80302e-05
0.19551	0.000281653	6.78797e-05
0.19588	0.000291076	6.81174e-05
0.19624	0.000280782	6.86876e-05
0.19661	0.000287319	6.89315e-05
0.19698	0.000280675	6.89668e-05
0.19735	0.000274737	6.95193e-05
0.19771	0.000301301	6.92954e-05
0.19808	0.000295103	6.89088e-05
0.19845	0.000279427	6.86062e-05
0.19882	0.000290753	6.87571e-05
0.19919	0.000296108	6.84308e-05
0.19955	0.000293985	6.88689e-05
0.19992	0.000295597	6.90536e-05
0.20029	0.000293619	6.89103e-05
0.20066	0.000294667	6.8713e-05
0.20102	0.000291693	6.87957e-05
0.20139	0.000291806	6.85611e-05
0.20176	0.00029079	6.7757e-05
0.20213	0.000291769	6.78073e-05
0.2025	0.000293156	6.80113e-05
0.20286	0.000293324	6.82102e-05
0.20323	0.000298695	6.75055e-05
0.2036	0.000301175	6.76779e-05
0.20397	0.000285838	6.76549e-05
0.20434	0.000294273	6.71367e-05
0.2047	0.000299083	6.67648e-05
0.20507	0.000308198	6.67204e-05
0.20544	0.000302546	6.65627e-05
0.20581	0.000293731	6.6462e-05
0.20617	0.000302446	6.64191e-05
0.20654	0.000318116	6.67623e-05
0.20691	0.000316686	6.67132e-05
0.20728	0.0003115	6.67438e-05
0.20765	0.000305627	6.70449e-05
0.20801	0.000302021	6.75464e-05
0.20838	0.000302678	6.7144e-05
0.20875	0.00029731	6.78675e-05
0.20912	0.000310351	6.80794e-05
0.20948	0.000305775	6.79725e-05
0.20985	0.000295941	6.76008e-05
0.21022	0.000305743	6.75321e-05
0.21059	0.000300153	6.76637e-05
0.21096	0.000297122	6.80324e-05
0.21132	0.000306835	6.85304e-05
0.21169	0.00031505	6.91187e-05
0.21206	0.000317657	6.93431e-05
0.21243	0.000312701	6.85517e-05
0.21279	0.000304711	6.81195e-05
0.21316	0.000310738	6.7284e-05
0.21353	0.000313647	6.68154e-05
0.2139	0.000315118	6.67384e-05
0.21427	0.00032042	6.68485e-05
0.21463	0.000312044	6.69094e-05
0.215	0.00029972	6.72369e-05
0.21537	0.00030728	6.04421e-05
0.21574	0.00031015	6.11379e-05
0.21596	0.000311769	6.17824e-05
0.2161	0.000321938	6.16116e-05
0.21647	0.000314704	6.16752e-05
0.21684	0.000305549	6.84463e-05
0.21721	0.000307465	6.77981e-05
0.21758	0.000309586	6.7536e-05
0.21794	0.000310228	6.78961e-05
0.21831	0.000317003	6.81185e-05
0.21868	0.000316521	6.13583e-05
0.21905	0.000309383	6.14701e-05
0.2193	0.000311837	6.13506e-05
0.21941	0.000303901	6.08371e-05
0.21978	0.000305069	6.03908e-05
0.22015	0.000308326	6.81974e-05
0.22052	0.000315536	7.0671e-05
0.22089	0.000324272	7.17344e-05
0.22125	0.000325625	7.26604e-05
0.22162	0.000303228	7.35119e-05
0.22199	0.000295049	6.62945e-05
0.22236	0.000307405	6.37025e-05
0.22265	0.000309851	6.24116e-05
0.22273	0.000309484	6.22083e-05
0.22309	0.000292945	6.16315e-05
0.22346	0.000298705	6.8281e-05
0.22383	0.000302559	6.80468e-05
0.2242	0.000302023	6.78221e-05
0.22456	0.000308709	6.6963e-05
0.22493	0.000304058	6.62692e-05
0.2253	0.000300928	5.93979e-05
0.22567	0.000301612	5.91293e-05
0.226	0.000302942	5.94898e-05
0.22604	0.000306424	5.9844e-05
0.2264	0.000314197	6.06296e-05
0.22677	0.000313162	6.83609e-05
0.22714	0.000311245	6.89964e-05
0.22751	0.000310508	6.9285e-05
0.22787	0.00030666	7.23877e-05
0.22824	0.000298165	7.46953e-05
0.22861	0.000302979	6.91178e-05
0.22898	0.000296666	6.88142e-05
0.22935	0.000297663	6.81532e-05
0.22971	0.000294603	6.46013e-05
0.23008	0.000291973	6.20094e-05
0.23045	0.000297792	6.71004e-05
0.23082	0.000300925	6.69376e-05
0.23118	0.000301428	6.73629e-05
0.23155	0.000297114	6.74466e-05
0.23192	0.000303436	6.72379e-05
0.23229	0.000306985	6.05485e-05
0.23266	0.000300626	6.14959e-05
0.23269	0.000290695	6.21159e-05
0.23302	0.000286764	6.2237e-05
0.23339	0.000286452	6.25466e-05
0.23376	0.000289364	6.91897e-05
0.23413	0.000304268	6.89483e-05
0.23449	0.000307514	6.1464e-05
0.23486	0.000296484	5.38112e-05
0.23604	0.000288859	4.42426e-05
0.23939	0.000284287	3.28996e-05
0.24274	0.000277397	1.23525e-05
0.24609	0.000270368	1.2446e-05
0.24943	0.00026377	1.25384e-05
0.25278	0.000257961	1.27303e-05
0.25613	0.000252132	1.25579e-05
0.25948	0.000254143	1.2443e-05
0.26282	0.000256511	1.23598e-05
0.26617	0.000257093	1.22272e-05
0.26952	0.000258884	1.18445e-05
0.27287	0.000258448	1.20788e-05
0.27621	0.000256713	1.2295e-05
0.27956	0.000253157	1.23231e-05
0.28291	0.000248666	1.2169e-05
0.28626	0.000244198	1.20723e-05
0.2896	0.000240696	1.17872e-05
0.29295	0.000236402	1.15648e-05
0.2963	0.000230331	1.15779e-05
0.29965	0.000224326	1.17693e-05
0.30299	0.000218606	1.1925e-05
0.30634	0.000213215	1.22687e-05
0.30969	0.000206321	1.22184e-05
0.31303	0.00019958	1.20856e-05
0.31638	0.000193546	1.2302e-05
0.31973	0.000187244	1.2505e-05
0.32308	0.000179747	1.25396e-05
0.32642	0.000174759	1.29064e-05
0.32977	0.000172892	1.29442e-05
0.33312	0.000170382	1.26414e-05
0.33646	0.000166941	1.27658e-05
0.33981	0.00016284	1.29264e-05
0.34316	0.000158171	1.25996e-05
0.34651	0.000156592	1.25921e-05
0.34985	0.000157369	1.2651e-05
0.3532	0.000158561	1.23053e-05
0.35655	0.000159511	1.21922e-05
0.35989	0.000160125	1.26169e-05
0.36324	0.000159313	1.30899e-05
0.36659	0.000160714	1.31315e-05
0.36993	0.000163904	1.31624e-05
0.37328	0.000168037	1.29103e-05
0.37663	0.000169125	1.2653e-05
0.37997	0.000171113	1.26817e-05
0.38332	0.000171476	1.33316e-05
0.38667	0.000171514	1.39522e-05
0.39001	0.000173804	1.43132e-05
0.39336	0.000174883	1.44448e-05
0.39671	0.000176755	1.41678e-05
0.40005	0.000179481	1.35327e-05
0.4034	0.000181608	1.29683e-05
0.40675	0.000182509	1.27164e-05
0.41009	0.000184768	1.29383e-05
0.41344	0.000186863	1.28372e-05
0.41679	0.000189629	1.32897e-05
0.42013	0.000192648	1.35695e-05
0.42348	0.000195143	1.37985e-05
0.42682	0.000199124	1.36074e-05
0.43017	0.000201679	1.3869e-05
0.43352	0.000204772	1.36706e-05
0.43686	0.000206235	1.36548e-05
0.44021	0.000207923	1.35485e-05
0.44356	0.000212861	1.344e-05
0.4469	0.000216142	1.31253e-05
0.45025	0.000217894	1.28613e-05
0.45359	0.000219764	1.25009e-05
0.45694	0.000218581	1.22011e-05
0.46029	0.00021702	1.20029e-05
0.46363	0.000218987	1.23998e-05
0.46698	0.000220979	1.2463e-05
0.47032	0.000220972	1.24842e-05
0.47367	0.000221743	1.24271e-05
0.47701	0.000221905	1.25131e-05
0.48036	0.000223421	1.23966e-05
0.48371	0.000224169	1.29742e-05
0.48705	0.000223738	1.31719e-05
0.4904	0.000226521	1.35803e-05
0.49374	0.000227431	1.38647e-05
0.49709	0.000228238	1.40473e-05
0.50043	0.000228536	1.40897e-05
0.50378	0.000227376	1.42908e-05
0.50713	0.000227917	1.43161e-05
0.51047	0.000228381	1.46195e-05
0.51382	0.000228487	1.47912e-05
0.51716	0.000229398	1.46629e-05
0.52051	0.000228835	1.45423e-05
0.52385	0.000227728	1.45188e-05
0.5272	0.000225463	1.4009e-05
0.53054	0.000222938	1.34832e-05
0.53389	0.000221396	1.30805e-05
0.53723	0.000220586	1.32066e-05
0.54058	0.00021867	1.31814e-05
0.54392	0.000219971	1.34727e-05
0.54727	0.000218485	1.38763e-05
0.55061	0.000218216	1.39333e-05
0.55396	0.00021811	1.38916e-05
0.5573	0.000217962	1.40218e-05
0.56065	0.000216831	1.41808e-05
0.56399	0.000216979	1.42993e-05
0.56734	0.000218884	1.47596e-05
0.57068	0.000219896	1.49473e-05
0.57403	0.000220338	1.5022e-05
0.57737	0.000220328	1.50315e-05
0.58071	0.000218996	1.50528e-05
0.58406	0.00021996	1.50536e-05
0.5874	0.000220808	1.5156e-05
0.59075	0.000220342	1.52611e-05
0.59409	0.000218959	1.51679e-05
0.59744	0.000217522	1.50019e-05
0.60078	0.000216836	1.48893e-05
0.60413	0.000217563	1.46961e-05
0.60747	0.000218118	1.42027e-05
0.61081	0.000218	1.43405e-05
0.61416	0.000216191	1.41188e-05
0.6175	0.00021477	1.4332e-05
0.62085	0.000212021	1.4613e-05
0.62419	0.00021064	1.52155e-05
0.62753	0.000209279	1.52852e-05
0.63088	0.000208799	1.57107e-05
0.63422	0.000209822	1.57922e-05
0.63756	0.000209532	1.53303e-05
0.64091	0.000207148	1.52582e-05
0.64425	0.000204177	1.53737e-05
0.6476	0.000206644	1.50166e-05
0.65094	0.000207129	1.45599e-05
0.65428	0.000205976	1.46594e-05
0.65763	0.000202666	1.46961e-05
0.66097	0.00020027	1.47066e-05
0.66431	0.000201572	1.47091e-05
0.66766	0.000200755	1.51668e-05
0.671	0.000198975	1.54471e-05
0.67434	0.000198099	1.53442e-05
0.67769	0.000197243	1.52421e-05
0.68103	0.000196659	1.55951e-05
0.68437	0.000195091	1.55808e-05
0.68772	0.00019213	1.57313e-05
0.69106	0.000188067	1.55072e-05
0.6944	0.000183796	1.56757e-05
0.69774	0.00017724	1.57652e-05
0.70109	0.000177444	1.5333e-05
0.70443	0.000176613	1.54387e-05
0.70777	0.000171539	1.60286e-05
0.71111	0.000168078	1.60798e-05
0.71446	0.000165542	1.57621e-05
0.7178	0.000163946	1.58627e-05
0.72114	0.000160014	1.54389e-05
0.72448	0.000158328	1.53437e-05
0.72783	0.000157851	1.5369e-05
0.73117	0.000157211	1.59092e-05
0.73451	0.000156093	1.64748e-05
0.73785	0.000153911	1.69916e-05
0.7412	0.000152522	1.70517e-05
0.74454	0.000151253	1.71377e-05
0.74788	0.000150225	1.72659e-05
0.75122	0.00014982	1.73975e-05
0.75456	0.000149857	1.70306e-05
0.75791	0.000148628	1.70664e-05
0.76125	0.000143887	1.70355e-05
0.76459	0.00014509	1.6979e-05
0.76793	0.000144664	1.68435e-05
0.77127	0.000145157	1.72374e-05
0.77461	0.000144524	1.73073e-05
0.77796	0.000140133	1.69378e-05
0.7813	0.00013626	1.70542e-05
0.78464	0.000134135	1.71409e-05
0.78798	0.000136482	1.71825e-05
0.79132	0.000136535	1.7231e-05
0.79466	0.000135393	1.774e-05
0.798	0.000132912	1.73415e-05
0.80134	0.00013003	1.75537e-05
0.80469	0.00012541	1.72247e-05
0.80803	0.000126947	1.68564e-05
0.81137	0.000123915	1.69066e-05
0.81471	0.000121754	1.7306e-05
0.81805	0.000124392	1.71887e-05
0.82139	0.000121994	1.76915e-05
0.82473	0.000121323	1.81756e-05
0.82807	0.000120046	1.77626e-05
0.83141	0.000118901	1.73636e-05
0.83475	0.000115537	1.68988e-05
0.83809	0.000113341	1.68593e-05
0.84143	0.00011127	1.6816e-05
0.84477	0.000112573	1.72635e-05
0.84811	0.000113281	1.77058e-05
0.85145	0.000112531	1.81411e-05
0.85479	0.000112519	1.78117e-05
0.85813	0.000111557	1.79117e-05
0.86147	0.000107035	1.80196e-05
0.86481	0.000107348	1.80686e-05
0.86815	0.000106206	1.81734e-05
0.87149	0.000104697	1.86567e-05
0.87483	0.000105184	1.8249e-05
0.87817	0.00010545	1.7842e-05
0.88151	0.000102256	1.74603e-05
0.88485	9.99353e-05	1.71255e-05
0.88819	0.000100137	1.732e-05
0.89153	0.000100591	1.7881e-05
0.89487	0.000101807	1.79085e-05
0.89821	0.000100901	1.84194e-05
0.90155	9.8218e-05	1.89139e-05
0.90489	9.92058e-05	1.89276e-05
0.90823	9.95001e-05	1.90785e-05
0.91157	0.000101415	1.96234e-05
0.9149	0.000101281	1.96917e-05
0.91824	0.000100165	1.96741e-05
0.92158	0.000102336	1.9643e-05
0.92492	0.00010396	1.95966e-05
0.92826	0.000103375	1.9679e-05
0.9316	0.00010384	1.98219e-05
0.93494	0.000104873	1.99794e-05
0.93827	0.000104862	2.01072e-05
0.94161	0.000103355	2.02167e-05
0.94495	0.000102475	2.03471e-05
0.94829	0.000104152	2.04873e-05
0.95163	0.000107005	2.05928e-05
0.95497	0.000107503	2.07429e-05
0.9583	0.000108266	2.08214e-05
0.96164	0.000107845	2.07569e-05
0.96498	0.000106332	2.01818e-05
0.96832	0.000107523	1.97044e-05
0.97165	0.000106453	1.91235e-05
0.97499	0.000104492	1.86021e-05
0.97833	0.000105394	1.8177e-05
0.98167	0.000105712	1.83467e-05
0.985	0.000108348	1.84027e-05
0.98834	0.000107818	1.89593e-05
0.99168	0.000107575	1.95586e-05
0.99502	0.000109306	1.9695e-05
0.99835	0.000109084	2.02212e-05
1.0017	0.000107988	2.07659e-05
1.005	0.000108844	2.08616e-05
1.0084	0.000107965	2.04653e-05
1.0117	0.000108478	2.05347e-05
1.015	0.00010801	2.07619e-05
1.0184	0.000108261	2.0411e-05
1.0217	0.000112274	2.00376e-05
1.025	0.000110037	2.07651e-05
1.0284	0.000110927	2.08187e-05
1.0317	0.000114002	2.03698e-05
1.0351	0.000109131	2.04481e-05
1.0384	0.000110688	2.04526e-05
1.0417	0.000114175	1.98193e-05
1.0451	0.000114757	2.05884e-05
1.0484	0.000114745	2.12482e-05
1.0517	0.000118593	2.18474e-05
1.0551	0.000118488	2.24551e-05
1.0584	0.00011929	2.30762e-05
1.0617	0.000121575	2.25426e-05
1.0651	0.000122498	2.208e-05
1.0684	0.000119551	2.23407e-05
1.0717	0.000121622	2.26756e-05
1.0751	0.000126868	2.3001e-05
1.0784	0.000126212	2.37751e-05
1.0818	0.000124409	2.45018e-05
1.0851	0.000124692	2.45422e-05
1.0884	0.000125101	2.45114e-05
1.0918	0.000125119	2.45256e-05
1.0951	0.000126439	2.4583e-05
1.0984	0.000128644	2.45296e-05
1.1018	0.000131092	2.41624e-05
1.1051	0.000133173	2.37748e-05
1.1084	0.000131894	2.33098e-05
1.1118	0.000131009	2.33227e-05
1.1151	0.000132151	2.34661e-05
1.1184	0.000135139	2.40334e-05
1.1218	0.000136395	2.4621e-05
1.1251	0.000138371	2.5223e-05
1.1284	0.000140668	2.54158e-05
1.1318	0.00014267	2.56226e-05
1.1351	0.000146039	2.58434e-05
1.1384	0.0001471	2.6024e-05
1.1418	0.000148413	2.61655e-05
1.1451	0.000151318	2.62723e-05
1.1484	0.000152253	2.63831e-05
1.1518	0.000154075	2.65374e-05
1.1551	0.000156807	2.67638e-05
1.1584	0.00015881	2.69116e-05
1.1618	0.000160544	2.70678e-05
1.1651	0.000161107	2.71752e-05
1.1684	0.000163268	2.72145e-05
1.1718	0.000164674	2.72606e-05
1.1751	0.000166311	2.7475e-05
1.1784	0.000168743	2.76178e-05
1.1818	0.00016916	2.76927e-05
1.1851	0.000169644	2.72747e-05
1.1884	0.000172618	2.74029e-05
1.1918	0.0001725	2.74955e-05
1.1951	0.000175245	2.7679e-05
1.1984	0.00017553	2.78874e-05
1.2018	0.00017826	2.85458e-05
1.2051	0.000180322	2.8659e-05
1.2084	0.000181447	2.87727e-05
1.2118	0.000183075	2.88506e-05
1.2151	0.000186885	2.90093e-05
1.2184	0.000189132	2.92951e-05
1.2218	0.000187877	2.95797e-05
1.2251	0.000186629	2.97909e-05
1.2284	0.000186696	3.0045e-05
1.2317	0.000187426	3.03645e-05
1.2351	0.000190364	3.01512e-05
1.2384	0.00019192	3.04566e-05
1.2417	0.000190416	3.07586e-05
1.2451	0.000194297	3.08575e-05
1.2484	0.000194979	3.03907e-05
1.2517	0.00019352	3.07831e-05
1.2551	0.000192759	3.06539e-05
1.2584	0.000195866	3.06396e-05
1.2617	0.000197188	3.08257e-05
1.2651	0.000197579	3.14342e-05
1.2684	0.000196322	3.16169e-05
1.2717	0.000195193	3.18442e-05
1.275	0.000196165	3.21068e-05
1.2784	0.000198379	3.23954e-05
1.2817	0.000201611	3.22188e-05
1.285	0.000203412	3.20941e-05
1.2884	0.000204916	3.23089e-05
1.2917	0.000205547	3.23885e-05
1.295	0.000204815	3.24126e-05
1.2983	0.000205308	3.3018e-05
1.3017	0.000206888	3.33301e-05
1.305	0.00020933	3.36605e-05
1.3083	0.000215916	3.40589e-05
1.3117	0.000211959	3.44833e-05
1.315	0.00021113	3.4745e-05
1.3183	0.000213028	3.48895e-05
1.3217	0.00021381	3.51639e-05
1.325	0.000215555	3.53707e-05
1.3283	0.000214535	3.55094e-05
1.3316	0.000213555	3.53287e-05
1.335	0.000213695	3.5913e-05
1.3383	0.000219307	3.61229e-05
1.3416	0.000220806	3.59138e-05
1.3449	0.000220643	3.61513e-05
1.3483	0.000222358	3.64724e-05
1.3516	0.000221827	3.64893e-05
1.3549	0.000224955	3.63642e-05
1.3583	0.000228016	3.67013e-05
1.3616	0.000225535	3.65991e-05
1.3649	0.000225876	3.7175e-05
1.3682	0.000225955	3.7709e-05
1.3716	0.000223041	3.7914e-05
1.3749	0.000224552	3.8606e-05
1.3782	0.000226871	3.9269e-05
1.3815	0.000225876	3.9538e-05
1.3849	0.000224662	3.94222e-05
1.3882	0.000224308	4.00748e-05
1.3915	0.000229202	4.03042e-05
1.3949	0.000224062	4.05759e-05
1.3982	0.000224491	4.04494e-05
1.4015	0.000226716	4.0696e-05
1.4048	0.000229381	4.05764e-05
1.4082	0.000227878	4.08298e-05
1.4115	0.00022773	4.1086e-05
1.4148	0.000226113	4.17945e-05
1.4181	0.000226252	4.20458e-05
1.4215	0.00022557	4.23575e-05
1.4248	0.000227484	4.25747e-05
1.4281	0.000231156	4.28241e-05
1.4314	0.00022638	4.26485e-05
1.4348	0.000226209	4.28494e-05
1.4381	0.000227858	4.33495e-05
1.4414	0.000225121	4.36082e-05
1.4447	0.000220986	4.38438e-05
1.4481	0.000219421	4.44431e-05
1.4514	0.000219307	4.50707e-05
1.4547	0.000220322	4.54024e-05
1.458	0.000221169	4.5686e-05
1.4614	0.000221209	4.60421e-05
1.4647	0.000221698	4.64788e-05
1.468	0.000220844	4.68582e-05
1.4713	0.00022023	4.71859e-05
1.4747	0.000221311	4.74992e-05
1.478	0.000221646	4.7737e-05
1.4813	0.000222886	4.79927e-05
1.4846	0.000220649	4.83994e-05
1.4879	0.000220477	4.88271e-05
1.4913	0.000220564	4.92544e-05
1.4946	0.000219203	4.9653e-05
1.4979	0.00021782	4.9978e-05
1.5012	0.000219408	5.03368e-05
1.5046	0.000220198	5.06787e-05
1.5079	0.000219574	5.09309e-05
1.5112	0.00021926	5.12734e-05
1.5145	0.000220547	5.17083e-05
1.5178	0.000220115	5.20256e-05
1.5212	0.000216801	5.23175e-05
1.5245	0.000216411	5.27033e-05
1.5278	0.000215907	5.30277e-05
1.5311	0.000213945	5.33415e-05
1.5345	0.000211638	5.37286e-05
1.5378	0.000210421	5.41474e-05
1.5411	0.000208762	5.46901e-05
1.5444	0.000206119	5.5381e-05
1.5477	0.000204577	5.5967e-05
1.5511	0.000202073	5.63318e-05
1.5544	0.000200482	5.66298e-05
1.5577	0.000201835	5.68712e-05
1.561	0.000202158	5.70744e-05
1.5643	0.000200885	5.74466e-05
1.5677	0.000196221	5.79454e-05
1.571	0.000191684	5.84764e-05
1.5743	0.000190797	5.89624e-05
1.5776	0.000190582	5.94649e-05
1.5809	0.000189788	5.99128e-05
1.5843	0.000185127	6.04874e-05
1.5876	0.00018271	6.10331e-05
1.5909	0.00018268	6.14744e-05
1.5942	0.000181514	6.18235e-05
1.5975	0.000179087	6.221e-05
1.6009	0.000178305	6.25687e-05
1.6042	0.000179777	6.30392e-05
1.6075	0.000179477	6.37375e-05
1.6108	0.000178085	6.45481e-05
1.6141	0.000178062	6.53287e-05
1.6175	0.000178759	6.59469e-05
1.6208	0.000178463	6.63827e-05
1.6241	0.000174975	6.67014e-05
1.6274	0.000172316	6.69771e-05
1.6307	0.000172439	6.73372e-05
1.6341	0.000172853	6.59871e-05
1.6374	0.000172445	6.47154e-05
1.6407	0.000176212	6.33907e-05
1.644	0.000172905	6.41574e-05
1.6473	0.000170423	6.47667e-05
1.6506	0.000166039	6.50202e-05
1.654	0.000168289	6.75045e-05
1.6573	0.000174904	7.00519e-05
1.6606	0.000168662	7.05902e-05
1.6639	0.000166489	6.88734e-05
1.6672	0.000166847	6.91629e-05
1.6705	0.00017595	6.98446e-05
1.6739	0.00016914	7.04606e-05
1.6772	0.000159599	7.11316e-05
1.6805	0.000157374	7.13483e-05
1.6838	0.000155848	7.16189e-05
1.6871	0.000163361	6.94037e-05
1.6904	0.000166688	6.70424e-05
1.6938	0.000164893	6.77331e-05
1.6971	0.000162848	7.11496e-05
1.7004	0.000156537	7.15557e-05
1.7037	0.000155585	7.2027e-05
1.707	0.000171758	7.24844e-05
1.7103	0.00017471	6.99019e-05
1.7136	0.000175049	7.07321e-05
1.717	0.00017122	7.10602e-05
1.7203	0.000149021	7.46348e-05
1.7236	0.000166211	7.81202e-05
1.7269	0.000150187	8.15982e-05
1.7302	0.00014756	7.87301e-05
1.7335	0.000147331	7.89076e-05
1.7368	0.000152674	7.94709e-05
1.7402	0.000153475	7.66525e-05
1.7435	0.000148982	7.36195e-05
1.7468	0.000167412	7.81038e-05
1.7501	0.000167864	7.85681e-05
1.7534	0.000148297	7.94892e-05
1.7567	0.000164091	8.37065e-05
1.76	0.000142604	8.39943e-05
1.7634	0.000142368	8.442e-05
1.7667	0.000163356	8.84109e-05
1.77	0.000143909	8.89702e-05
1.7733	0.000141294	8.5436e-05
1.7766	0.000137693	8.57369e-05
1.7799	0.000143662	8.22685e-05
1.7832	0.000158186	7.85554e-05
1.7865	0.000158873	7.92641e-05
1.7899	0.000159169	8.43031e-05
1.7932	0.000137363	8.45708e-05
1.7965	0.000132352	8.48433e-05
1.7998	0.000153621	8.51153e-05
1.8031	0.000153066	8.10867e-05
1.8064	0.000151823	7.66247e-05
1.8097	0.000147683	8.16984e-05
1.813	0.000152917	8.20165e-05
1.8163	0.000129856	8.69204e-05
1.8197	0.000149988	9.15236e-05
1.823	0.00012839	9.17804e-05
1.8263	0.000125583	8.78135e-05
1.8296	0.000146764	8.81183e-05
1.8329	0.000146342	8.3949e-05
1.8362	0.000141005	7.93964e-05
1.8395	0.000141084	7.96459e-05
1.8428	0.000147231	7.99223e-05
1.8461	0.000144921	7.99316e-05
1.8494	0.000143419	8.50038e-05
1.8528	0.000129214	8.98068e-05
1.8561	0.000121243	9.43062e-05
1.8594	0.000119327	9.84678e-05
1.8627	0.000119866	0.000102523
1.866	0.000119819	0.000102409
1.8693	0.000119841	9.85829e-05
1.8726	0.000120792	9.46729e-05
1.8759	0.000140784	9.05673e-05
1.8792	0.000142515	8.63529e-05
1.8825	0.000131908	8.19275e-05
1.8858	0.000133828	8.62885e-05
1.8892	0.000136905	8.63164e-05
1.8925	0.000125314	8.65451e-05
1.8958	0.00012878	9.05234e-05
1.8991	0.000132737	9.08742e-05
1.9024	0.000129344	8.71189e-05
1.9057	0.000148172	8.75073e-05
1.909	0.000150603	9.12729e-05
1.9123	0.000150765	9.11434e-05
1.9156	0.000131831	9.43287e-05
1.9189	0.000131885	9.74692e-05
1.9222	0.000128685	0.000100412
1.9255	0.000126495	0.000100239
1.9288	0.000125408	0.000100098
1.9321	0.000127731	9.98528e-05
1.9354	0.000131094	9.93876e-05
1.9387	0.000133221	9.8948e-05
1.9421	0.000131998	9.84072e-05
1.9454	0.000131359	9.78751e-05
1.9487	0.00013093	9.73887e-05
1.952	0.000129903	9.70443e-05
1.9553	0.000129185	9.6793e-05
1.9586	0.000133154	9.66054e-05
1.9619	0.000134999	9.64584e-05
1.9652	0.000135656	9.62107e-05
1.9685	0.000137703	9.59235e-05
1.9718	0.000138028	9.55338e-05
1.9751	0.000141063	9.51267e-05
1.9784	0.000144029	9.47697e-05
1.9817	0.00014075	9.27653e-05
1.985	0.000138381	9.25257e-05
1.9883	0.000145158	9.21591e-05
1.9916	0.000144954	9.19499e-05
1.9949	0.000148523	9.01307e-05
1.9982	0.000149075	9.01099e-05
2.0015	0.000153948	8.96409e-05
2.0048	0.000152268	8.91842e-05
2.0081	0.000146829	8.85795e-05
2.0114	0.000147805	8.97522e-05
2.0147	0.000149904	9.09507e-05
2.018	0.000151078	9.05611e-05
2.0213	0.00014767	9.03274e-05
2.0246	0.000145344	9.01866e-05
2.0279	0.000149442	8.98756e-05
2.0312	0.000151501	8.97907e-05
2.0345	0.00015187	8.98602e-05
2.0378	0.000152286	8.97453e-05
2.0411	0.000153121	8.94416e-05
2.0444	0.000155216	8.90656e-05
2.0478	0.000157489	8.85144e-05
2.0511	0.000159323	8.80399e-05
2.0544	0.000159861	8.76888e-05
2.0577	0.000159643	8.75215e-05
2.061	0.000154688	8.75216e-05
2.0643	0.000153089	8.75929e-05
2.0676	0.00015552	8.75327e-05
2.0709	0.000160005	8.73455e-05
2.0741	0.000160609	8.70571e-05
2.0774	0.000155385	8.66841e-05
2.0807	0.000154058	8.62414e-05
2.084	0.000160461	8.58994e-05
2.0873	0.000161462	8.56347e-05
2.0906	0.000159723	8.53471e-05
2.0939	0.000162895	8.50628e-05
2.0972	0.000166274	8.47667e-05
2.1005	0.000165725	8.45423e-05
2.1038	0.000162683	8.42896e-05
2.1071	0.000162652	8.40027e-05
2.1104	0.000164599	8.37369e-05
2.1137	0.000166916	8.35629e-05
2.117	0.000167521	8.33961e-05
2.1203	0.000167421	8.33114e-05
2.1236	0.000167416	8.33338e-05
2.1269	0.000168251	8.33005e-05
2.1302	0.000165779	8.32427e-05
2.1335	0.00016865	8.32183e-05
2.1368	0.000172743	8.33387e-05
2.1401	0.000168494	8.24044e-05
2.1434	0.000161018	8.14627e-05
2.1467	0.000157574	8.15635e-05
2.15	0.000166396	8.15686e-05
2.1533	0.000173147	8.13918e-05
2.1566	0.000168451	8.22233e-05
2.1599	0.000168089	8.31879e-05
2.1632	0.000167711	8.31581e-05
2.1665	0.000169142	8.29258e-05
2.1698	0.000170113	8.15881e-05
2.1731	0.000169659	8.02039e-05
2.1764	0.000166551	7.85553e-05
2.1796	0.000163404	7.82678e-05
2.1829	0.000163056	7.83468e-05
2.1862	0.000169857	7.88984e-05
2.1895	0.000172672	7.99399e-05
