# Supplementary material for: Small angle X-ray scattering data and structure factor fitting for the study of the quaternary structure of the spermidine N-acetyltransferase SpeG
Source: Data Brief. 2015 Nov 30;6:47–52. doi: 10.1016/j.dib.2015.11.044 (PMC4688414; doi:10.1016/j.dib.2015.11.044)
Supplement: Supplementary file 2 — Supplementary material [file mmc2.zip]

Archive with 3 entries (3 files):
- coi_disclosure-OK.pdf
- coi_disclosure-dib_SJW.pdf
- coi_disclosure-EVF.pdf
